# Supplementary material for: Functional and sequence-based metagenomics to uncover carbohydrate-degrading enzymes from composting samples
Source: Appl Microbiol Biotechnol. 2023 Jul 7;107(17):5379–401. doi: 10.1007/s00253-023-12627-9 (PMC10390414; doi:10.1007/s00253-023-12627-9)
Supplement: Supplementary file 1 — Supplementary file1 (XLSX 2752 KB) [file 253_2023_12627_MOESM1_ESM.xlsx]

## Sheet: Figure S1
	Figure S1: Circos plots depicting the taxonomic affiliation of CAZymes at Archaea and Eukarya domain levels in the Terra Fértil (TF), Lipor (LP) and Gintegral (GN) samples. The enzyme families are on the right side and the taxonomic division on the left; the inner ring represents the total number of protein coding sequences associated to each CAZyme family or taxonomic division; the outer ring re…

## Sheet: Table S1
Table S1: Taxonomic identification of Terra Fértil (TF), Lipor (LP) and Gintegral (GN) samples displaying the percentage of reads to could be assigned to a taxa and the number of classes, orders, families, genera and species.
	Sample	% identified	% not identified	Nr of species	Nr of genera	Nr of families	Nr of orders	Nr of classes
	TF	68	31	29906	3997	944	439	191
	LP	68	31	33654	4313	1072	503	207
	GN	73	27	34659	4256	1041	476	202

## Sheet: Table S2
Table S2: Taxonomic identification of Terra Fértil (TF), Lipor (LP) and Gintegral (GN) samples at class level.
	GN					LP					TF
	Percentage	Reads	Taxon ID	Class name		Percentage	Reads	Taxon ID	Class name		Percentage	Reads	Taxon ID	Class name
	19.36755	9321155	1236	Gammaproteobacteria		18.276352	7301023	28211	Alphaproteobacteria		19.963989	8961217	1236	Gammaproteobacteria
	11.725486	5643206	28211	Alphaproteobacteria		13.508407	5396328	1236	Gammaproteobacteria		13.639381	6122296	1853221	Balneolia
	7.953124	3827655	28216	Betaproteobacteria		8.285364	3309831	117743	Flavobacteriia		10.493127	4710040	117743	Flavobacteriia
	7.650565	3682040	117747	Sphingobacteriia		4.673174	1866836	117747	Sphingobacteriia		7.13487	3202622	28211	Alphaproteobacteria
	5.866947	2823626	1760	Actinomycetia		4.517173	1804517	1760	Actinomycetia		4.136028	1856535	117747	Sphingobacteriia
	3.008424	1447885	768503	Cytophagia		3.547726	1417243	768503	Cytophagia		2.075002	931404	91061	Bacilli
	3.007173	1447283	117743	Flavobacteriia		2.985397	1192604	28216	Betaproteobacteria		1.880976	844312	1760	Actinomycetia
	1.193473	574391	1853228	Chitinophagia		0.969099	387135	203683	Planctomycetia		1.429138	641496	28221	Deltaproteobacteria
	0.865414	416504	28221	Deltaproteobacteria		0.713459	285012	91061	Bacilli		1.08443	486767	768503	Cytophagia
	0.758056	364835	2212732	Mortierellomycetes		0.646054	258085	203494	Verrucomicrobiae		0.866413	388906	28216	Betaproteobacteria
	0.667441	321224	91061	Bacilli		0.622826	248806	28221	Deltaproteobacteria		0.462698	207691	200643	Bacteroidia
	0.451769	217426	200643	Bacteroidia		0.421646	168439	1853228	Chitinophagia		0.317001	142292	1853228	Chitinophagia
	0.266772	128391	203494	Verrucomicrobiae		0.308234	123133	200643	Bacteroidia		0.209874	94206	1676648	Limnochordia
	0.204423	98384	186801	Clostridia		0.227188	90757	186801	Clostridia		0.202547	90917	84992	Acidimicrobiia
	0.175082	84263	147550	Sordariomycetes		0.201933	80668	188787	Deinococci		0.193137	86693	186801	Clostridia
	0.169054	81362	203683	Planctomycetia		0.143614	57371	147550	Sordariomycetes		0.188645	84677	908620	Nitriliruptoria
	0.137642	66244	1737404	Tissierellia		0.086425	34525	189775	Thermomicrobia		0.14883	66805	1937959	Saprospiria
	0.126081	60680	32061	Chloroflexia		0.076036	30375	666505	Phycisphaerae		0.07236	32480	203683	Planctomycetia
	0.120964	58217	84992	Acidimicrobiia		0.075764	30266	84992	Acidimicrobiia		0.032921	14777	188708	Thermotogae
	0.050349	24232	188787	Deinococci		0.069681	27836	219685	Gemmatimonadetes		0.023686	10632	188787	Deinococci
	0.04749	22856	189775	Thermomicrobia		0.064952	25947	414999	Opitutae		0.021995	9873	795747	Ignavibacteria
	0.038288	18427	1813735	Vicinamibacteria		0.039634	15833	292625	Anaerolineae		0.021349	9583	203692	Spirochaetia
	0.033877	16304	2212703	Mucoromycetes		0.036793	14698	1937959	Saprospiria		0.01932	8672	203494	Verrucomicrobiae
	0.032929	15848	1553900	Oligoflexia		0.028805	11507	1853221	Balneolia		0.016577	7441	909932	Negativicutes
	0.032534	15658	292625	Anaerolineae		0.023673	9457	204432	Acidobacteriia		0.016225	7283	1737404	Tissierellia
	0.028312	13626	414999	Opitutae		0.01895	7570	1497346	Thermoleophilia		0.016098	7226	29547	Epsilonproteobacteria
	0.025806	12420	1937959	Saprospiria		0.018917	7557	203692	Spirochaetia		0.013748	6171	414999	Opitutae
	0.02527	12162	475962	Caldilineae		0.014874	5942	32061	Chloroflexia		0.012095	5429	204432	Acidobacteriia
	0.022191	10680	204432	Acidobacteriia		0.013705	5475	1804991	Longimicrobia		0.011914	5348	189775	Thermomicrobia
	0.021844	10513	31969	Mollicutes		0.013618	5440	795747	Ignavibacteria		0.011892	5338	649775	Synergistia
	0.020163	9704	219685	Gemmatimonadetes		0.013518	5400	908620	Nitriliruptoria		0.009667	4339	224756	Methanomicrobia
	0.018839	9067	147541	Dothideomycetes		0.01345	5373	29547	Epsilonproteobacteria		0.009633	4324	219685	Gemmatimonadetes
	0.018312	8813	29547	Epsilonproteobacteria		0.013175	5263	134549	Spartobacteria		0.009542	4283	183963	Halobacteria
	0.017695	8516	2008785	Hydrogenophilalia		0.012707	5076	909932	Negativicutes		0.009016	4047	292625	Anaerolineae
	0.017404	8376	204429	Chlamydiia		0.012208	4877	147545	Eurotiomycetes		0.007581	3403	191410	Chlorobia
	0.016996	8180	147548	Leotiomycetes		0.012206	4876	2008785	Hydrogenophilalia		0.007468	3352	666505	Phycisphaerae
	0.016947	8156	203692	Spirochaetia		0.01181	4718	1553900	Oligoflexia		0.006699	3007	1553900	Oligoflexia
	0.016016	7708	909932	Negativicutes		0.011585	4628	1676648	Limnochordia		0.006697	3006	203693	Nitrospira
	0.014601	7027	147545	Eurotiomycetes		0.010974	4384	203693	Nitrospira		0.006581	2954	1853222	Rhodothermia
	0.012525	6028	1497346	Thermoleophilia		0.010421	4163	1813735	Vicinamibacteria		0.006579	2953	1497346	Thermoleophilia
	0.012232	5887	1853221	Balneolia		0.009605	3837	2212732	Mortierellomycetes		0.005832	2618	388447	Ktedonobacteria
	0.011295	5436	155619	Agaricomycetes		0.009545	3813	301297	Dehalococcoidia		0.00499	2240	84995	Rubrobacteria
	0.010312	4963	2138243	Coprothermobacteria		0.009129	3647	475962	Caldilineae		0.004877	2189	32061	Chloroflexia
	0.009994	4810	388447	Ktedonobacteria		0.008629	3447	1737404	Tissierellia		0.00444	1993	1962850	Calditrichae
	0.009857	4744	301297	Dehalococcoidia		0.008243	3293	147541	Dothideomycetes		0.004271	1917	147550	Sordariomycetes
	0.009828	4730	649775	Synergistia		0.00792	3164	147548	Leotiomycetes		0.003923	1761	580370	Zetaproteobacteria
	0.009512	4578	1382928	Ardenticatenia		0.007918	3163	84995	Rubrobacteria		0.003847	1727	183925	Methanobacteria
	0.008548	4114	795747	Ignavibacteria		0.007485	2990	2212703	Mucoromycetes		0.003651	1639	526524	Erysipelotrichia
	0.008367	4027	1807140	Acidithiobacillia		0.007387	2951	224756	Methanomicrobia		0.003462	1554	2008785	Hydrogenophilalia
	0.008147	3921	666505	Phycisphaerae		0.007274	2906	1817795	Candidatus Muproteobacteria		0.003409	1530	475962	Caldilineae
	0.008112	3904	134549	Spartobacteria		0.007252	2897	183963	Halobacteria		0.003373	1514	84998	Coriobacteriia
	0.007759	3734	203693	Nitrospira		0.006952	2777	191410	Chlorobia		0.00325	1459	1807140	Acidithiobacillia
	0.007418	3570	908620	Nitriliruptoria		0.006889	2752	1807140	Acidithiobacillia		0.00315	1414	31969	Mollicutes
	0.006393	3077	84998	Coriobacteriia		0.006844	2734	1562566	Blastocatellia		0.002765	1241	2517206	Candidatus Brocadiae
	0.006123	2947	191410	Chlorobia		0.006721	2685	388447	Ktedonobacteria		0.002426	1089	203490	Fusobacteriia
	0.006096	2934	188708	Thermotogae		0.00588	2349	649775	Synergistia		0.002415	1084	2212703	Mucoromycetes
	0.00582	2801	224756	Methanomicrobia		0.005327	2128	2364196	Candidatus Thermofonsia		0.002393	1074	204429	Chlamydiia
	0.005807	2795	147549	Pezizomycetes		0.005287	2112	31969	Mollicutes		0.002348	1054	183967	Thermoplasmata
	0.005429	2613	526524	Erysipelotrichia		0.005262	2102	580370	Zetaproteobacteria		0.00225	1010	155619	Agaricomycetes
	0.004835	2327	84995	Rubrobacteria		0.005037	2012	155619	Agaricomycetes		0.002132	957	3166	Chlorophyceae
	0.004197	2020	183963	Halobacteria		0.004458	1781	84998	Coriobacteriia		0.002101	943	147545	Eurotiomycetes
	0.004031	1940	4891	Saccharomycetes		0.00416	1662	187857	Aquificae		0.001894	850	301297	Dehalococcoidia
	0.004023	1936	580370	Zetaproteobacteria		0.004115	1644	188708	Thermotogae		0.001887	847	68337	Deferribacteres
	0.003975	1913	214506	Glomeromycetes		0.004098	1637	1382928	Ardenticatenia		0.001693	760	1313211	Lentisphaeria
	0.003802	1830	1804991	Longimicrobia		0.00405	1618	183925	Methanobacteria		0.001559	700	147541	Dothideomycetes
	0.003788	1823	3166	Chlorophyceae		0.004028	1609	204429	Chlamydiia		0.001506	676	1813735	Vicinamibacteria
	0.003728	1794	1562566	Blastocatellia		0.003422	1367	3166	Chlorophyceae		0.001437	645	1921781	Kiritimatiellae
	0.003214	1547	203490	Fusobacteriia		0.003394	1356	67799	Thermodesulfobacteria		0.00143	642	1382928	Ardenticatenia
	0.003125	1504	1817795	Candidatus Muproteobacteria		0.003344	1336	2517206	Candidatus Brocadiae		0.001406	631	4891	Saccharomycetes
	0.002743	1320	2364196	Candidatus Thermofonsia		0.003314	1324	1853222	Rhodothermia		0.001368	614	204430	Fibrobacteria
	0.002547	1226	33829	Spirotrichea		0.003284	1312	526524	Erysipelotrichia		0.00131	588	118001	Chrysiogenetes
	0.002244	1080	2517206	Candidatus Brocadiae		0.003061	1223	4891	Saccharomycetes		0.001201	539	187857	Aquificae
	0.002138	1029	533205	Holophagae		0.003029	1210	533205	Holophagae		0.001192	535	1643678	Nitrososphaeria
	0.002088	1005	183925	Methanobacteria		0.002288	914	1921781	Kiritimatiellae		0.001112	499	1804991	Longimicrobia
	0.001997	961	187857	Aquificae		0.002223	888	1962850	Calditrichae		0.001087	488	1817795	Candidatus Muproteobacteria
	0.00193	929	1280412	Conoidasida		0.002048	818	183967	Thermoplasmata		0.00106	476	67799	Thermodesulfobacteria
	0.001837	884	2682225	Tepidiformia		0.001875	749	203490	Fusobacteriia		0.00104	467	1293498	Nitrospinia
	0.001777	855	2797	Bangiophyceae		0.001865	745	33829	Spirotrichea		0.001031	463	1562566	Blastocatellia
	0.001641	790	452283	Exobasidiomycetes		0.001865	745	1280412	Conoidasida		0.001023	459	2364196	Candidatus Thermofonsia
	0.001621	780	67799	Thermodesulfobacteria		0.001832	732	68337	Deferribacteres		0.000985	442	183924	Thermoprotei
	0.001592	766	1853222	Rhodothermia		0.001807	722	214506	Glomeromycetes		0.000951	427	1042312	Armatimonadia
	0.001565	753	451435	Chytridiomycetes		0.001752	700	1562571	Thermoanaerobaculia		0.000909	408	533205	Holophagae
	0.001552	747	1042312	Armatimonadia		0.001752	700	2682225	Tepidiformia		0.000849	381	1705400	Candidatus Methanofastidiosa
	0.001513	728	2599185	Candidatus Poseidoniia		0.0016	639	1042312	Armatimonadia		0.000838	376	147548	Leotiomycetes
	0.001369	659	183967	Thermoplasmata		0.001555	621	204430	Fibrobacteria		0.000833	374	2599185	Candidatus Poseidoniia
	0.001365	657	189478	Orbiliomycetes		0.001452	580	147549	Pezizomycetes		0.000771	346	134549	Spartobacteria
	0.001355	652	1962850	Calditrichae		0.001447	578	1495646	Thermoflexia		0.000675	303	1562571	Thermoanaerobaculia
	0.001328	639	204430	Fibrobacteria		0.001407	562	183924	Thermoprotei		0.00063	283	2212732	Mortierellomycetes
	0.001321	636	68337	Deferribacteres		0.001372	548	2797	Bangiophyceae		0.000619	278	2811502	Thermodesulfovibrionia
	0.001238	596	118001	Chrysiogenetes		0.001314	525	155616	Tremellomycetes		0.000615	276	183968	Thermococci
	0.001236	595	1562571	Thermoanaerobaculia		0.001312	524	1663419	Fimbriimonadia		0.000566	254	2797	Bangiophyceae
	0.001141	549	1676648	Limnochordia		0.001284	513	1313211	Lentisphaeria		0.000532	239	33849	Bacillariophyceae
	0.001128	543	147547	Lecanoromycetes		0.001189	475	118001	Chrysiogenetes		0.00043	193	1280412	Conoidasida
	0.001078	519	183924	Thermoprotei		0.001086	434	33849	Bacillariophyceae		0.000423	190	75966	Trebouxiophyceae
	0.001056	508	451455	Neocallimastigomycetes		0.001066	426	142796	Eumycetozoa		0.000423	190	422676	Aconoidasida
	0.001053	507	5653	Kinetoplastea		0.001061	424	1955630	Methylacidiphilae		0.000421	189	447827	Candidatus Marinamargulisbacteria
	0.001043	502	1955630	Methylacidiphilae		0.001031	412	1293498	Nitrospinia		0.000419	188	171536	Methanonatronarchaeia
	0.001035	498	155616	Tremellomycetes		0.001004	401	422676	Aconoidasida		0.000408	183	203486	Dictyoglomia
	0.000987	475	422676	Aconoidasida		0.000966	386	2806	Florideophyceae		0.000405	182	2682225	Tepidiformia
	0.000964	464	1921781	Kiritimatiellae		0.000924	369	203486	Dictyoglomia		0.000372	167	2864	Dinophyceae
	0.000873	420	1313211	Lentisphaeria		0.000906	362	307596	Gloeobacteria		0.00037	166	451435	Chytridiomycetes
	0.000873	420	1663419	Fimbriimonadia		0.000896	358	75966	Trebouxiophyceae		0.000363	163	1817794	Candidatus Lambdaproteobacteria
	0.000848	408	2864	Dinophyceae		0.000849	339	2870	Phaeophyceae		0.000361	162	162481	Microbotryomycetes
	0.000837	403	75966	Trebouxiophyceae		0.000834	333	2830	Haptophyta		0.00035	157	307596	Gloeobacteria
	0.000837	403	2315419	Candidatus Sumerlaeia		0.000829	331	451435	Chytridiomycetes		0.00033	148	5653	Kinetoplastea
	0.000792	381	1293498	Nitrospinia		0.000738	295	2109259	Abditibacteria		0.000325	146	214506	Glomeromycetes
	0.000765	368	2109259	Abditibacteria		0.000703	281	2762271	Terrimicrobia		0.000325	146	1035538	Mamiellophyceae
	0.000754	363	142796	Eumycetozoa		0.000701	280	2599185	Candidatus Poseidoniia		0.000321	144	2870	Phaeophyceae
	0.000746	359	162484	Pucciniomycetes		0.000693	277	2605334	Variosea		0.000316	142	155616	Tremellomycetes
	0.000682	328	2830	Haptophyta		0.000691	276	5747	Eustigmatophyceae		0.000312	140	1955630	Methylacidiphilae
	0.000673	324	162481	Microbotryomycetes		0.000661	264	183968	Thermococci		0.000301	135	147549	Pezizomycetes
	0.000669	322	2419830	Candidatus Ozemobacteria		0.000658	263	2811502	Thermodesulfovibrionia		0.000299	134	2830	Haptophyta
	0.000627	302	33849	Bacillariophyceae		0.000618	247	2864	Dinophyceae		0.000274	123	142796	Eumycetozoa
	0.00054	260	1077257	Chthonomonadetes		0.000618	247	2683628	Bigyra		0.000267	120	1495646	Thermoflexia
	0.000528	254	5257	Ustilaginomycetes		0.000616	246	1035538	Mamiellophyceae		0.000265	119	452283	Exobasidiomycetes
	0.000507	244	2806	Florideophyceae		0.000613	245	1077257	Chthonomonadetes		0.000265	119	2138243	Coprothermobacteria
	0.000499	240	1035538	Mamiellophyceae		0.000576	230	452283	Exobasidiomycetes		0.000252	113	2806	Florideophyceae
	0.000492	237	28009	Choanoflagellata		0.000536	214	5653	Kinetoplastea		0.000218	98	28009	Choanoflagellata
	0.000478	230	2212702	Endogonomycetes		0.000533	213	5257	Ustilaginomycetes		0.000212	95	1860136	Chitinispirillia
	0.000461	222	2762271	Terrimicrobia		0.000533	213	447827	Candidatus Marinamargulisbacteria		0.000198	89	2498706	Candidatus Cryosericia
	0.000453	218	307596	Gloeobacteria		0.000521	208	162484	Pucciniomycetes		0.000196	88	183939	Methanococci
	0.000451	217	2233521	Zoopagomycetes		0.000468	187	28009	Choanoflagellata		0.000194	87	5257	Ustilaginomycetes
	0.000443	213	1495646	Thermoflexia		0.000451	180	183980	Archaeoglobi		0.000183	82	1077257	Chthonomonadetes
	0.000424	204	2811502	Thermodesulfovibrionia		0.000451	180	1817794	Candidatus Lambdaproteobacteria		0.000174	78	33829	Spirotrichea
	0.000393	189	183968	Thermococci		0.000431	172	189478	Orbiliomycetes		0.000174	78	641853	Elusimicrobia
	0.000389	187	1817794	Candidatus Lambdaproteobacteria		0.000428	171	3027	Cryptophyceae		0.000174	78	2507542	Candidatus Termititenacia
	0.000337	162	3027	Cryptophyceae		0.000418	167	162481	Microbotryomycetes		0.000172	77	162484	Pucciniomycetes
	0.000326	157	296141	Chitinivibrionia		0.000391	156	451454	Monoblepharidomycetes		0.000167	75	3027	Cryptophyceae
	0.000326	157	447827	Candidatus Marinamargulisbacteria		0.000383	153	451455	Neocallimastigomycetes		0.000167	75	2683628	Bigyra
	0.000316	152	203486	Dictyoglomia		0.00036	144	35675	Pelagophyceae		0.000163	73	189478	Orbiliomycetes
	0.000312	150	2219690	Kickxellomycetes		0.000358	143	2419830	Candidatus Ozemobacteria		0.00016	72	296141	Chitinivibrionia
	0.000305	147	1399768	Basidiobolomycetes		0.00034	136	33836	Coscinodiscophyceae		0.000154	69	2211268	Candidatus Riflemargulisbacteria
	0.000283	136	2683628	Bigyra		0.00034	136	2138243	Coprothermobacteria		0.000151	68	1663419	Fimbriimonadia
	0.000278	134	2870	Phaeophyceae		0.000308	123	2212702	Endogonomycetes		0.000149	67	2219693	Harpellomycetes
	0.000243	117	2219693	Harpellomycetes		0.000293	117	2507542	Candidatus Termititenacia		0.000145	65	451454	Monoblepharidomycetes
	0.000231	111	183980	Archaeoglobi		0.000285	114	1860136	Chitinispirillia		0.000136	61	2605334	Variosea
	0.000218	105	451454	Monoblepharidomycetes		0.00027	108	147547	Lecanoromycetes		0.000134	60	2233521	Zoopagomycetes
	0.000216	104	183939	Methanococci		0.000265	106	1485085	Flabellinia		0.000118	53	35675	Pelagophyceae
	0.00021	101	1705400	Candidatus Methanofastidiosa		0.000253	101	1801911	Candidatus Peribacteria		0.000116	52	2419830	Candidatus Ozemobacteria
	0.000204	98	6020	Oligohymenophorea		0.000248	99	2152896	Candidatus Fermentibacteria (class)		0.000111	50	2109259	Abditibacteria
	0.000189	91	1860136	Chitinispirillia		0.000245	98	2219693	Harpellomycetes		0.000109	49	1801911	Candidatus Peribacteria
	0.000189	91	2605334	Variosea		0.000235	94	6020	Oligohymenophorea		0.0001	45	33103	Ulvophyceae
	0.000187	90	1399770	Entomophthoromycetes		0.000213	85	2498706	Candidatus Cryosericia		0.000098	44	6020	Oligohymenophorea
	0.000183	88	5747	Eustigmatophyceae		0.000183	73	2302911	Chloropicophyceae		0.000089	40	2219692	Dimargaritomycetes
	0.000183	88	1643678	Nitrososphaeria		0.00018	72	183939	Methanococci		0.000082	37	2302911	Chloropicophyceae
	0.000166	80	33836	Coscinodiscophyceae		0.000165	66	1217819	Xylonomycetes		0.00008	36	451460	Blastocladiomycetes
	0.000166	80	1801911	Candidatus Peribacteria		0.000165	66	2779609	Phytomyxea		0.000078	35	1775750	Hadesarchaea
	0.000158	76	147539	Arthoniomycetes		0.00016	64	641853	Elusimicrobia		0.000071	32	2779609	Phytomyxea
	0.000158	76	451460	Blastocladiomycetes		0.00015	60	452332	Dacrymycetes		0.000069	31	183980	Archaeoglobi
	0.000156	75	2507542	Candidatus Termititenacia		0.00015	60	2212704	Umbelopsidomycetes		0.000069	31	183988	Methanopyri
	0.000152	73	1217819	Xylonomycetes		0.00015	60	2233521	Zoopagomycetes		0.000067	30	1399768	Basidiobolomycetes
	0.000143	69	35675	Pelagophyceae		0.000145	58	2315419	Candidatus Sumerlaeia		0.000062	28	147553	Pneumocystidomycetes
	0.000141	68	2212704	Umbelopsidomycetes		0.000138	55	451460	Blastocladiomycetes		0.000062	28	2212702	Endogonomycetes
	0.000131	63	147554	Schizosaccharomycetes		0.000138	55	1399770	Entomophthoromycetes		0.000062	28	2315419	Candidatus Sumerlaeia
	0.000125	60	2171982	Candidatus Nanosyncoccalia		0.000138	55	1538075	Malasseziomycetes		0.000058	26	451455	Neocallimastigomycetes
	0.000112	54	147553	Pneumocystidomycetes		0.000135	54	1643678	Nitrososphaeria		0.000058	26	2219690	Kickxellomycetes
	0.000106	51	641853	Elusimicrobia		0.000133	53	1705400	Candidatus Methanofastidiosa		0.000051	23	1538075	Malasseziomycetes
	0.000104	50	2498706	Candidatus Cryosericia		0.000128	51	38410	Raphidophyceae		0.000049	22	2545688	Candidatus Methanoliparia
	0.000102	49	2802718	Candidatus Limnocylindria		0.000123	49	1775750	Hadesarchaea		0.000049	22	2762271	Terrimicrobia
	0.0001	48	2302911	Chloropicophyceae		0.000123	49	2219690	Kickxellomycetes		0.000038	17	447830	Endomicrobia
	0.000098	47	447830	Endomicrobia		0.00012	48	33859	Synurophyceae		0.000038	17	2152896	Candidatus Fermentibacteria (class)
	0.000094	45	1775750	Hadesarchaea		0.00012	48	296141	Chitinivibrionia		0.000038	17	2212704	Umbelopsidomycetes
	0.000087	42	2779609	Phytomyxea		0.000115	46	1399768	Basidiobolomycetes		0.000038	17	2703811	Candidatus Mcinerneyibacteria
	0.000083	40	2152896	Candidatus Fermentibacteria (class)		0.000108	43	33103	Ulvophyceae		0.000031	14	5747	Eustigmatophyceae
	0.000083	40	2219692	Dimargaritomycetes		0.000105	42	38254	Glaucocystophyceae		0.000031	14	452332	Dacrymycetes
	0.000075	36	431957	Wallemiomycetes		0.000103	41	693071	Caldisericia		0.000031	14	1980645	Theionarchaea
	0.000075	36	693071	Caldisericia		0.000088	35	447830	Endomicrobia		0.000029	13	2802718	Candidatus Limnocylindria
	0.000075	36	1538075	Malasseziomycetes		0.00008	32	194287	Heterotrichea		0.000025	11	930023	Compsopogonophyceae
	0.000075	36	2211268	Candidatus Riflemargulisbacteria		0.00008	32	1980645	Theionarchaea		0.00002	9	33836	Coscinodiscophyceae
	0.000066	32	2171981	Candidatus Nanoperiomorbia		0.000078	31	431957	Wallemiomycetes		0.000018	8	693071	Caldisericia
	0.00006	29	452332	Dacrymycetes		0.00007	28	147554	Schizosaccharomycetes		0.000016	7	147547	Lecanoromycetes
	0.000058	28	2093818	Candidatus Saccharimonia		0.00007	28	2802718	Candidatus Limnocylindria		0.000013	6	432025	Mixiomycetes
	0.000046	22	1980645	Theionarchaea		0.000068	27	589449	Mediophyceae		0.000009	4	2093818	Candidatus Saccharimonia
	0.000042	20	2545688	Candidatus Methanoliparia		0.000068	27	1051663	Nanohaloarchaea		0.000007	3	147554	Schizosaccharomycetes
	0.000039	19	147555	Taphrinomycetes		0.000068	27	2219692	Dimargaritomycetes		0.000007	3	194287	Heterotrichea
	0.000039	19	1915413	Candidatus Methanomethylia		0.000068	27	2497643	Candidatus Babeliae		0.000007	3	1051663	Nanohaloarchaea
	0.000033	16	38254	Glaucocystophyceae		0.000068	27	2545688	Candidatus Methanoliparia		0.000007	3	1399770	Entomophthoromycetes
	0.000031	15	33103	Ulvophyceae		0.000065	26	39119	Dictyochophyceae		0.000004	2	29197	Chlorarachniophyceae
	0.000031	15	147556	Neolectomycetes		0.000063	25	2681631	Echinamoebida		0.000004	2	147539	Arthoniomycetes
	0.000029	14	194287	Heterotrichea		0.000058	23	147555	Taphrinomycetes		0.000004	2	2201463	Palmophyllophyceae
	0.000025	12	2497643	Candidatus Babeliae		0.000055	22	2703811	Candidatus Mcinerneyibacteria		0.000004	2	2497643	Candidatus Babeliae
	0.000021	10	171536	Methanonatronarchaeia		0.00005	20	2825	Chrysophyceae		0.000004	2	2704063	Pyramimonadophyceae
	0.000021	10	2703811	Candidatus Mcinerneyibacteria		0.00005	20	3035	Euglenida		0.000002	1	33853	Fragilariophyceae
	0.000019	9	432025	Mixiomycetes		0.000048	19	2171982	Candidatus Nanosyncoccalia		0.000002	1	38410	Raphidophyceae
	0.000017	8	1051663	Nanohaloarchaea		0.000045	18	147553	Pneumocystidomycetes		0.000002	1	147555	Taphrinomycetes
	0.000015	7	3035	Euglenida		0.000045	18	1915413	Candidatus Methanomethylia		0.000002	1	1217819	Xylonomycetes
	0.000015	7	661027	Rhodellophyceae		0.000043	17	2211268	Candidatus Riflemargulisbacteria		0.000002	1	1485085	Flabellinia
	0.000012	6	2681631	Echinamoebida		0.000035	14	432025	Mixiomycetes		0.000002	1	1915413	Candidatus Methanomethylia
	0.000012	6	2692249	Picocystophyceae		0.000025	10	171536	Methanonatronarchaeia		0.000002	1	2171981	Candidatus Nanoperiomorbia
	0.00001	5	1485085	Flabellinia		0.000025	10	2704063	Pyramimonadophyceae		0.000002	1	2171982	Candidatus Nanosyncoccalia
	0.000008	4	2825	Chrysophyceae		0.000023	9	2833	Xanthophyceae		0.000002	1	2692249	Picocystophyceae
	0.000006	3	2704063	Pyramimonadophyceae		0.000023	9	29197	Chlorarachniophyceae		0.424496	190543	10239	Viruses
	0.000004	2	33859	Synurophyceae		0.00002	8	91989	Bolidophyceae		3.478935	1561586	NA*	cannot be assigned to a (non-viral) class
	0.000004	2	38410	Raphidophyceae		0.00002	8	183988	Methanopyri		31.181353	13996344	NA*	unclassified
	0.000002	1	5977	Colpodea		0.000018	7	1524962	Chlorodendrophyceae		*NA, not applicable
	0.000002	1	29197	Chlorarachniophyceae		0.000018	7	2171981	Candidatus Nanoperiomorbia
	0.000002	1	33853	Fragilariophyceae		0.000015	6	33853	Fragilariophyceae
	0.000002	1	183988	Methanopyri		0.000015	6	2681632	Elardia
	0.000002	1	432005	Cystobasidiomycetes		0.000013	5	147556	Neolectomycetes
	0.000002	1	930023	Compsopogonophyceae		0.000013	5	193537	Centroplasthelida
	0.000002	1	1538065	Moniliellomycetes		0.000008	3	1242998	Nephroselmidophyceae
	0.000002	1	2798274	Conexivisphaeria		0.000008	3	2692249	Picocystophyceae
	0.121743	58592	10239	Viruses		0.000005	2	930023	Compsopogonophyceae
	8.60489	4141335	NA*	cannot be assigned to a (non-viral) class		0.000005	2	2202807	Olpidiomycetes
	26.762077	12879970	NA*	unclassified		0.000005	2	2798274	Conexivisphaeria
	*NA, not applicable					0.000003	1	147539	Arthoniomycetes
						0.000003	1	2231722	Bartheletiomycetes
						0.478358	191094	10239	Viruses
						7.205959	2878631	NA*	cannot be assigned to a (non-viral) class
						31.304884	12505651	NA*	unclassified
						*NA, not applicable

## Sheet: Table S3
Table S3: Taxonomic identification of Terra Fértil (TF), Lipor (LP) and Gintegral (GN) samples at order level.
	GN					LP					TF
	Percentage	Reads	Taxon ID	Order name		Percentage	Reads	Taxon ID	Order name		Percentage	Reads	Taxon ID	Order name
	11.561325	5564199	135614	Xanthomonadales		8.474788	3385502	356	Rhizobiales		13.639381	6122296	1853223	Balneolales
	7.938775	3820749	356	Rhizobiales		8.225328	3285848	200644	Flavobacteriales		11.723923	5262506	135619	Oceanospirillales
	7.629788	3672041	200666	Sphingobacteriales		5.136435	2051899	204457	Sphingomonadales		10.459742	4695054	200644	Flavobacteriales
	7.458837	3589766	80840	Burkholderiales		4.662991	1862768	135614	Xanthomonadales		4.532342	2034428	356	Rhizobiales
	5.282046	2542127	72274	Pseudomonadales		4.65875	1861074	200666	Sphingobacteriales		4.127235	1852588	200666	Sphingobacteriales
	2.992994	1440459	768507	Cytophagales		3.619943	1446092	204455	Rhodobacterales		3.976019	1784712	135622	Alteromonadales
	2.967346	1428115	200644	Flavobacteriales		3.54499	1416150	768507	Cytophagales		2.031588	911917	1385	Bacillales
	1.552904	747377	85012	Streptosporangiales		2.725075	1088611	80840	Burkholderiales		1.589954	713681	1706369	Cellvibrionales
	1.37062	659648	204455	Rhodobacterales		2.187217	873748	1706369	Cellvibrionales		1.082033	485691	768507	Cytophagales
	1.193533	574420	85006	Micrococcales		2.181297	871383	72274	Pseudomonadales		0.899801	403893	1779134	Bradymonadales
	1.193473	574391	1853229	Chitinophagales		1.683957	672706	85006	Micrococcales		0.88526	397366	204441	Rhodospirillales
	1.109501	533977	85011	Streptomycetales		0.885813	353864	135613	Chromatiales		0.857798	385039	204455	Rhodobacterales
	0.948381	456434	85007	Corynebacteriales		0.809426	323349	135619	Oceanospirillales		0.773266	347095	72274	Pseudomonadales
	0.758056	364835	214503	Mortierellales		0.79336	316931	2691354	Pirellulales		0.738287	331394	80840	Burkholderiales
	0.726191	349499	204457	Sphingomonadales		0.678846	271185	1385	Bacillales		0.583181	261772	85012	Streptosporangiales
	0.659795	317544	91347	Enterobacterales		0.662553	264676	85011	Streptomycetales		0.514034	230734	85006	Micrococcales
	0.605911	291611	1385	Bacillales		0.640534	255880	85012	Streptosporangiales		0.50584	227056	91347	Enterobacterales
	0.523541	251968	204441	Rhodospirillales		0.537239	214616	91347	Enterobacterales		0.397673	178503	29	Myxococcales
	0.4847	233275	29	Myxococcales		0.452512	180769	1775403	Nevskiales		0.317001	142292	1853229	Chitinophagales
	0.423274	203712	204458	Caulobacterales		0.421646	168439	1853229	Chitinophagales		0.312231	140151	135614	Xanthomonadales
	0.345456	166260	171549	Bacteroidales		0.375056	149827	135622	Alteromonadales		0.233404	104768	85007	Corynebacteriales
	0.271079	130464	85010	Pseudonocardiales		0.338095	135062	204441	Rhodospirillales		0.229506	103018	1970189	Marinilabiliales
	0.246696	118729	48461	Verrucomicrobiales		0.281522	112462	85010	Pseudonocardiales		0.217812	97769	171549	Bacteroidales
	0.235611	113394	135619	Oceanospirillales		0.280185	111928	48461	Verrucomicrobiales		0.21007	94294	204457	Sphingomonadales
	0.214164	103072	135613	Chromatiales		0.278841	111391	85009	Propionibacteriales		0.209874	94206	1676649	Limnochordales
	0.19627	94460	85009	Propionibacteriales		0.272397	108817	1779134	Bradymonadales		0.184858	82977	84993	Acidimicrobiales
	0.193868	93304	1706369	Cellvibrionales		0.241262	96379	85007	Corynebacteriales		0.184775	82940	135613	Chromatiales
	0.177544	85448	186802	Clostridiales		0.202872	81043	1100069	Bacteroidetes Order II. Incertae sedis		0.170079	76343	204458	Caulobacterales
	0.162104	78017	85008	Micromonosporales		0.192646	76958	186802	Clostridiales		0.14883	66805	1936988	Saprospirales
	0.146404	70461	206389	Rhodocyclales		0.183802	73425	29	Myxococcales		0.142857	64124	186802	Clostridiales
	0.136728	65804	135622	Alteromonadales		0.171203	68392	85008	Micromonosporales		0.115762	51962	1755823	Egicoccales
	0.136252	65575	1737405	Tissierellales		0.163706	65397	171549	Bacteroidales		0.106938	48001	85010	Pseudonocardiales
	0.124618	59976	1775403	Nevskiales		0.131173	52401	1970189	Marinilabiliales		0.084	37705	85011	Streptomycetales
	0.112443	54116	32003	Nitrosomonadales		0.128252	51234	112	Planctomycetales		0.071177	31949	85009	Propionibacteriales
	0.100603	48418	84993	Acidimicrobiales		0.126174	50404	204458	Caulobacterales		0.064117	28780	135623	Vibrionales
	0.091272	43927	32064	Chloroflexales		0.108879	43495	2762275	Trueperales		0.058028	26047	596497	Nitriliruptorales
	0.078009	37544	1970189	Marinilabiliales		0.093802	37472	72273	Thiotrichales		0.035037	15727	85008	Micromonosporales
	0.077317	37211	5592	Microascales		0.07653	30572	85001	Sphaerobacterales		0.034551	15509	186826	Lactobacillales
	0.06757	32520	112	Planctomycetales		0.071921	28731	206389	Rhodocyclales		0.032887	14762	206389	Rhodocyclales
	0.060468	29102	206351	Neisseriales		0.069681	27836	219686	Gemmatimonadales		0.032268	14484	2691354	Pirellulales
	0.057426	27638	186826	Lactobacillales		0.064639	25822	84993	Acidimicrobiales		0.03022	13565	72273	Thiotrichales
	0.057175	27517	2691354	Pirellulales		0.059305	23691	32003	Nitrosomonadales		0.029924	13432	32003	Nitrosomonadales
	0.045022	21668	135618	Methylococcales		0.057109	22814	68933	Thermales		0.028824	12938	213118	Desulfobacterales
	0.03567	17167	5125	Hypocreales		0.05581	22295	5125	Hypocreales		0.027761	12461	135624	Aeromonadales
	0.03482	16758	135623	Vibrionales		0.05564	22227	666506	Phycisphaerales		0.026286	11799	1643947	Petrotogales
	0.033877	16304	4827	Mucorales		0.051507	20576	135623	Vibrionales		0.026206	11763	112	Planctomycetales
	0.031009	14924	85001	Sphaerobacterales		0.044621	17825	135618	Methylococcales		0.023466	10533	135618	Methylococcales
	0.030413	14637	2037	Actinomycetales		0.041662	16643	5592	Microascales		0.023205	10416	1643682	Geodermatophilales
	0.029326	14114	72273	Thiotrichales		0.036793	14698	1936988	Saprospirales		0.021902	9831	206351	Neisseriales
	0.027541	13255	213481	Bdellovibrionales		0.035048	14001	118964	Deinococcales		0.020772	9324	1775403	Nevskiales
	0.025977	12502	2691356	Isosphaerales		0.034492	13779	1161	Nostocales		0.020229	9080	1890424	Synechococcales
	0.025806	12420	1936988	Saprospirales		0.031674	12653	206351	Neisseriales		0.019199	8618	68295	Thermoanaerobacterales
	0.024682	11879	2762275	Trueperales		0.031396	12542	213118	Desulfobacterales		0.019046	8549	213115	Desulfovibrionales
	0.023924	11514	213118	Desulfobacterales		0.030222	12073	186826	Lactobacillales		0.019006	8531	2037	Actinomycetales
	0.020805	10013	135624	Aeromonadales		0.029553	11806	415000	Opitutales		0.018876	8473	2800059	Maricaulales
	0.020547	9889	475963	Caldilineales		0.028805	11507	1853223	Balneolales		0.017827	8002	69541	Desulfuromonadales
	0.020163	9704	219686	Gemmatimonadales		0.024399	9747	1890424	Synechococcales		0.017185	7714	1161	Nostocales
	0.020055	9652	1161	Nostocales		0.022872	9137	69541	Desulfuromonadales		0.017168	7706	1100069	Bacteroidetes Order II. Incertae sedis
	0.019101	9193	213115	Desulfovibrionales		0.022857	9131	2800059	Maricaulales		0.017094	7673	48461	Verrucomicrobiales
	0.017695	8516	119069	Hydrogenophilales		0.022549	9008	135624	Aeromonadales		0.017021	7640	2770089	Thermosediminibacterales
	0.017302	8327	69541	Desulfuromonadales		0.021836	8723	415001	Puniceicoccales		0.015731	7061	510684	Sneathiellales
	0.017146	8252	213849	Campylobacterales		0.01918	7662	85013	Frankiales		0.015517	6965	1737405	Tissierellales
	0.01692	8143	1890424	Synechococcales		0.018875	7540	292629	Anaerolineales		0.015178	6813	213849	Campylobacterales
	0.016764	8068	118969	Legionellales		0.018334	7324	2037	Actinomycetales		0.014557	6534	1150	Oscillatoriales
	0.016255	7823	415000	Opitutales		0.018184	7264	1643682	Geodermatophilales		0.014472	6496	118964	Deinococcales
	0.016186	7790	1643682	Geodermatophilales		0.017743	7088	588673	Solirubrobacterales		0.014098	6328	136	Spirochaetales
	0.015789	7599	118964	Deinococcales		0.017693	7068	213115	Desulfovibrionales		0.011892	5338	649776	Synergistales
	0.015633	7524	189776	Thermomicrobiales		0.01708	6823	2800060	Hyphomonadales		0.011431	5131	135625	Pasteurellales
	0.015457	7439	510684	Sneathiellales		0.016637	6646	2691356	Isosphaerales		0.011375	5106	118969	Legionellales
	0.015421	7422	1028384	Glomerellales		0.016041	6408	68295	Thermoanaerobacterales		0.010736	4819	2800060	Hyphomonadales
	0.01475	7099	85013	Frankiales		0.016001	6392	118969	Legionellales		0.010495	4711	597358	Kiloniellales
	0.01324	6372	5139	Sordariales		0.015951	6372	5139	Sordariales		0.009998	4488	766	Rickettsiales
	0.012641	6084	135625	Pasteurellales		0.015478	6183	204433	Acidobacteriales		0.009805	4401	795748	Ignavibacteriales
	0.012232	5887	1853223	Balneolales		0.013705	5475	1804992	Longimicrobiales		0.009633	4324	219686	Gemmatimonadales
	0.011927	5740	588673	Solirubrobacterales		0.012646	5052	2691355	Gemmatales		0.00931	4179	742030	Salinisphaerales
	0.0116	5583	2800059	Maricaulales		0.012238	4889	136	Spirochaetales		0.009259	4156	1217098	Jiangellales
	0.011511	5540	204433	Acidobacteriales		0.012206	4876	119069	Hydrogenophilales		0.008905	3997	909929	Selenomonadales
	0.011442	5507	37989	Xylariales		0.012198	4873	1217098	Jiangellales		0.0087	3905	908621	Euzebyales
	0.011108	5346	292629	Anaerolineales		0.011905	4756	213849	Campylobacterales		0.008303	3727	204433	Acidobacteriales
	0.010699	5149	136	Spirochaetales		0.011585	4628	1676649	Limnochordales		0.008192	3677	85013	Frankiales
	0.010489	5048	1963360	Parachlamydiales		0.010564	4220	1150	Oscillatoriales		0.007581	3403	191411	Chlorobiales
	0.010312	4963	2138246	Coprothermobacterales		0.010211	4079	189778	Nitrospirales		0.007555	3391	53433	Halanaerobiales
	0.010269	4942	2691355	Gemmatales		0.009853	3936	1771349	Tepidisphaerales		0.007176	3221	255473	Parvularculales
	0.009828	4730	649776	Synergistales		0.009605	3837	214503	Mortierellales		0.007147	3208	2691356	Isosphaerales
	0.009818	4725	1779134	Bradymonadales		0.009567	3822	1028384	Glomerellales		0.00702	3151	2495578	Sporichthyales
	0.009658	4648	68933	Thermales		0.009475	3785	32064	Chloroflexales		0.006962	3125	85001	Sphaerobacterales
	0.009537	4590	5042	Eurotiales		0.009187	3670	1836787	Chthoniobacterales		0.006897	3096	1643688	Leptospirales
	0.008881	4274	1217098	Jiangellales		0.009132	3648	5042	Eurotiales		0.006581	2954	362534	Kordiimonadales
	0.008858	4263	68295	Thermoanaerobacterales		0.009037	3610	189776	Thermomicrobiales		0.006581	2954	1853224	Rhodothermales
	0.008858	4263	186329	Acholeplasmatales		0.008821	3524	85014	Glycomycetales		0.006303	2829	588673	Solirubrobacterales
	0.008702	4188	2800060	Hyphomonadales		0.008606	3438	135625	Pasteurellales		0.006213	2789	189778	Nitrospirales
	0.008629	4153	388448	Ktedonobacterales		0.008433	3369	213462	Syntrophobacterales		0.006102	2739	94695	Methanosarcinales
	0.008457	4070	332160	Bryobacterales		0.008391	3352	255473	Parvularculales		0.005775	2592	85014	Glycomycetales
	0.008386	4036	1382929	Ardenticatenales		0.008283	3309	909929	Selenomonadales		0.005656	2539	68933	Thermales
	0.008367	4027	225057	Acidithiobacillales		0.008098	3235	766	Rickettsiales		0.005654	2538	1843489	Veillonellales
	0.007929	3816	1150	Oscillatoriales		0.007913	3161	1737405	Tissierellales		0.005592	2510	415001	Puniceicoccales
	0.007254	3491	189778	Nitrospirales		0.007485	2990	4827	Mucorales		0.005576	2503	1118	Chroococcales
	0.006961	3350	2085	Mycoplasmatales		0.007337	2931	510684	Sneathiellales		0.0052	2334	213462	Syntrophobacterales
	0.006668	3209	5178	Helotiales		0.007209	2880	84996	Rubrobacterales		0.004772	2142	415000	Opitutales
	0.006545	3150	909929	Selenomonadales		0.007129	2848	37989	Xylariales		0.004743	2129	189776	Thermomicrobiales
	0.006506	3131	415001	Puniceicoccales		0.007097	2835	213481	Bdellovibrionales		0.004701	2110	1643946	Kosmotogales
	0.006223	2995	1508535	Kallotenuales		0.006952	2777	191411	Chlorobiales		0.004694	2107	388448	Ktedonobacterales
	0.006144	2957	51291	Chlamydiales		0.006889	2752	225057	Acidithiobacillales		0.004627	2077	84996	Rubrobacterales
	0.006123	2947	191411	Chlorobiales		0.006764	2702	362534	Kordiimonadales		0.00444	1993	1962852	Calditrichales
	0.006073	2923	213462	Syntrophobacterales		0.006699	2676	1692040	Acidiferrobacterales		0.004113	1846	292629	Anaerolineales
	0.006065	2919	85014	Glycomycetales		0.006691	2673	53433	Halanaerobiales		0.003923	1761	213481	Bdellovibrionales
	0.006036	2905	1836787	Chthoniobacterales		0.006506	2599	795748	Ignavibacteriales		0.003847	1727	2158	Methanobacteriales
	0.005899	2839	1843488	Acidaminococcales		0.006178	2468	1643688	Leptospirales		0.003734	1676	2691355	Gemmatales
	0.005807	2795	5185	Pezizales		0.005955	2379	742030	Salinisphaerales		0.003729	1674	2235	Halobacteriales
	0.00576	2772	186328	Entomoplasmatales		0.00588	2349	649776	Synergistales		0.003651	1639	526525	Erysipelotrichales
	0.005749	2767	1643688	Leptospirales		0.00548	2189	1643684	Nakamurellales		0.003647	1637	622452	Kineosporiales
	0.005722	2754	85004	Bifidobacteriales		0.00547	2185	332160	Bryobacterales		0.00352	1580	2762275	Trueperales
	0.00567	2729	92860	Pleosporales		0.005462	2182	388448	Ktedonobacterales		0.003462	1554	119069	Hydrogenophilales
	0.005635	2712	362534	Kordiimonadales		0.005347	2136	475963	Caldilineales		0.003306	1484	666506	Phycisphaerales
	0.005429	2613	526525	Erysipelotrichales		0.005214	2083	2806304	Aggregatilineales		0.003299	1481	2066490	Emcibacterales
	0.00518	2493	255473	Parvularculales		0.005054	2019	94695	Methanosarcinales		0.00325	1459	225057	Acidithiobacillales
	0.005145	2476	2770089	Thermosediminibacterales		0.004706	1880	908621	Euzebyales		0.00313	1405	32064	Chloroflexales
	0.005097	2453	742030	Salinisphaerales		0.004553	1819	596497	Nitriliruptorales		0.003068	1377	1921002	Holosporales
	0.004885	2351	622452	Kineosporiales		0.004551	1818	622452	Kineosporiales		0.002983	1339	2191	Methanomicrobiales
	0.004818	2319	189772	Herpetosiphonales		0.004456	1780	85004	Bifidobacteriales		0.002823	1267	1644055	Haloferacales
	0.004596	2212	5338	Agaricales		0.00405	1618	2158	Methanobacteriales		0.002747	1233	332160	Bryobacterales
	0.004353	2095	84996	Rubrobacterales		0.0039	1558	1118	Chroococcales		0.002685	1205	1644060	Natrialbales
	0.004338	2088	1643947	Petrotogales		0.00363	1450	2066490	Emcibacterales		0.002644	1187	54526	Pelagibacterales
	0.00426	2050	666506	Phycisphaerales		0.003612	1443	92860	Pleosporales		0.002584	1160	1127829	Candidatus Brocadiales
	0.004183	2013	5114	Diaporthales		0.003587	1433	5178	Helotiales		0.00254	1140	1643684	Nakamurellales
	0.004089	1968	795748	Ignavibacteriales		0.00356	1422	2235	Halobacteriales		0.002426	1089	85004	Bifidobacteriales
	0.004031	1940	4892	Saccharomycetales		0.00348	1390	622450	Actinopolysporales		0.002415	1084	4827	Mucorales
	0.003885	1870	94695	Methanosarcinales		0.003449	1378	32069	Aquificales		0.002333	1047	203491	Fusobacteriales
	0.003802	1830	1804992	Longimicrobiales		0.003394	1356	188710	Thermodesulfobacteriales		0.002319	1041	2483366	Sedimentisphaerales
	0.003798	1828	2714147	Eremomycetales		0.003314	1324	1853224	Rhodothermales		0.002292	1029	1692040	Acidiferrobacterales
	0.003746	1803	2066490	Emcibacterales		0.003284	1312	526525	Erysipelotrichales		0.002272	1020	1747768	Egibacterales
	0.00364	1752	1643684	Nakamurellales		0.003239	1294	1127829	Candidatus Brocadiales		0.00217	974	84999	Coriobacteriales
	0.003455	1663	84999	Coriobacteriales		0.003061	1223	4892	Saccharomycetales		0.001945	873	1921567	Micropepsales
	0.003435	1653	1843489	Veillonellales		0.002956	1181	1843489	Veillonellales		0.001887	847	191393	Deferribacterales
	0.003403	1638	2024979	Bacteriovoracales		0.002876	1149	1508535	Kallotenuales		0.001885	846	1544799	Rhodothalassiales
	0.003175	1528	203491	Fusobacteriales		0.002671	1067	51291	Chlamydiales		0.001838	825	2419	Thermotogales
	0.003104	1494	1692040	Acidiferrobacterales		0.002493	996	3042	Chlamydomonadales		0.001769	794	1191478	Magnetococcales
	0.003077	1481	766	Rickettsiales		0.002478	990	1747768	Egibacterales		0.001738	780	2793120	Motilibacterales
	0.003023	1455	292576	Coniochaetales		0.002456	981	5114	Diaporthales		0.00164	736	2024979	Bacteriovoracales
	0.003002	1445	5151	Ophiostomatales		0.002398	958	84999	Coriobacteriales		0.00145	651	3042	Chlamydomonadales
	0.002926	1408	908621	Euzebyales		0.002381	951	2024979	Bacteriovoracales		0.001437	645	1921782	Kiritimatiellales
	0.002905	1398	1118	Chroococcales		0.002361	943	54526	Pelagibacterales		0.001408	632	5125	Hypocreales
	0.002855	1374	53433	Halanaerobiales		0.002288	914	1921782	Kiritimatiellales		0.001406	631	4892	Saccharomycetales
	0.002774	1335	1100069	Bacteroidetes Order II. Incertae sedis		0.002278	910	213113	Desulfurellales		0.001404	630	52604	Pleurocapsales
	0.002766	1331	3042	Chlamydomonadales		0.00223	891	186329	Acholeplasmatales		0.001399	628	1843488	Acidaminococcales
	0.002697	1298	639021	Magnaporthales		0.002223	888	1962852	Calditrichales		0.001386	622	5042	Eurotiales
	0.002541	1223	693921	Sporadotrichida		0.00219	875	574975	Holophagales		0.001381	620	51291	Chlamydiales
	0.00252	1213	2495577	Cryptosporangiales		0.002168	866	597358	Kiloniellales		0.001372	616	414714	Catenulisporales
	0.002493	1200	1921567	Micropepsales		0.002158	862	2770089	Thermosediminibacterales		0.001368	614	218872	Fibrobacterales
	0.002491	1199	596497	Nitriliruptorales		0.002155	861	2419	Thermotogales		0.00131	588	189769	Chrysiogenales
	0.002402	1156	1643822	Eggerthellales		0.002155	861	1644055	Haloferacales		0.001214	545	453227	Desulfarculales
	0.00234	1126	33183	Onygenales		0.002115	845	1921567	Micropepsales		0.001199	538	471822	Haloplasmatales
	0.002171	1045	1127829	Candidatus Brocadiales		0.002093	836	1617890	Arenicellales		0.001192	535	1033996	Nitrososphaerales
	0.002146	1033	34395	Chaetothyriales		0.001955	781	5338	Agaricales		0.00119	534	1442155	Ferrovales
	0.002142	1031	213113	Desulfurellales		0.001953	780	2495577	Cryptosporangiales		0.001143	513	1382929	Ardenticatenales
	0.002115	1018	2793120	Motilibacterales		0.001882	752	471822	Haloplasmatales		0.001112	499	1804992	Longimicrobiales
	0.002109	1015	214509	Diversisporales		0.001877	750	2191	Methanomicrobiales		0.001098	493	622450	Actinopolysporales
	0.002088	1005	2158	Methanobacteriales		0.001862	744	292576	Coniochaetales		0.001083	486	1235850	Methanomassiliicoccales
	0.001986	956	597358	Kiloniellales		0.001857	742	693921	Sporadotrichida		0.001083	486	1240482	Orbales
	0.001957	942	2235	Halobacteriales		0.001847	738	1382929	Ardenticatenales		0.001078	484	475963	Caldilineales
	0.001891	910	75739	Eucoccidiorida		0.001832	732	191393	Deferribacterales		0.001072	481	1643822	Eggerthellales
	0.00186	895	414714	Catenulisporales		0.001827	730	1191478	Magnetococcales		0.001065	478	31932	Nitrosopumilales
	0.001818	875	2726947	Mycosphaerellales		0.001825	729	75739	Eucoccidiorida		0.001063	477	580371	Mariprofundales
	0.00176	847	36750	Glomerales		0.001815	725	203491	Fusobacteriales		0.00106	476	188710	Thermodesulfobacteriales
	0.001677	807	54526	Pelagibacterales		0.001777	710	580371	Mariprofundales		0.00104	467	1293499	Nitrospinales
	0.001675	806	2806304	Aggregatilineales		0.001775	709	1240482	Orbales		0.001025	460	5592	Microascales
	0.001668	803	2191	Methanomicrobiales		0.001665	665	2793120	Motilibacterales		0.000996	447	1963360	Parachlamydiales
	0.001621	780	188710	Thermodesulfobacteriales		0.001655	661	1643822	Eggerthellales		0.000976	438	32069	Aquificales
	0.001612	776	1921002	Holosporales		0.00165	659	1748771	Blastocatellales		0.000949	426	186329	Acholeplasmatales
	0.001604	772	1240482	Orbales		0.001632	652	639021	Magnaporthales		0.000891	400	2495577	Cryptosporangiales
	0.001592	766	1853224	Rhodothermales		0.001627	650	5151	Ophiostomatales		0.00088	395	1553901	Oligoflexales
	0.001563	752	135615	Cardiobacteriales		0.0016	639	1755823	Egicoccales		0.000867	389	5338	Agaricales
	0.001544	743	2682226	Tepidiformales		0.001575	629	33183	Onygenales		0.000851	382	2493627	Minwuiales
	0.001461	703	1544799	Rhodothalassiales		0.001562	624	1921002	Holosporales		0.000849	381	278081	Lentisphaerales
	0.001442	694	574975	Holophagales		0.001555	621	218872	Fibrobacterales		0.000844	379	278082	Victivallales
	0.001432	689	1771349	Tepidisphaerales		0.001537	614	414714	Catenulisporales		0.000818	367	2085	Mycoplasmatales
	0.001409	678	32069	Aquificales		0.001534	613	1553901	Oligoflexales		0.000809	363	213113	Desulfurellales
	0.001365	657	189479	Orbiliales		0.001502	600	135615	Cardiobacteriales		0.000789	354	768667	Thermogemmatisporales
	0.001355	652	1962852	Calditrichales		0.001472	588	2682226	Tepidiformales		0.000726	326	1508535	Kallotenuales
	0.001328	639	218872	Fibrobacterales		0.001452	580	5185	Pezizales		0.000711	319	178369	Euglyphida
	0.001321	636	191393	Deferribacterales		0.001317	526	1843488	Acidaminococcales		0.000706	317	1836787	Chthoniobacterales
	0.00127	611	1617890	Arenicellales		0.001312	524	52604	Pleurocapsales		0.000688	309	1771349	Tepidisphaerales
	0.001265	609	36064	Cantharellales		0.001312	524	1663425	Fimbriimonadales		0.000666	299	92860	Pleosporales
	0.001257	605	1442155	Ferrovales		0.001289	515	36750	Glomerales		0.000657	295	35491	Sphaeropleales
	0.00124	597	1644055	Haloferacales		0.001279	511	1934945	Immundisolibacterales		0.000651	292	1617890	Arenicellales
	0.001238	596	189769	Chrysiogenales		0.001242	496	1963360	Parachlamydiales		0.000642	288	2806304	Aggregatilineales
	0.001216	585	1191478	Magnetococcales		0.001222	488	1442155	Ferrovales		0.00063	283	5178	Helotiales
	0.001195	575	5303	Polyporales		0.001189	475	189769	Chrysiogenales		0.00063	283	214503	Mortierellales
	0.001149	553	2419	Thermotogales		0.001182	472	34395	Chaetothyriales		0.000619	278	2811503	Thermodesulfovibrionales
	0.001147	552	1553901	Oligoflexales		0.001179	471	1644060	Natrialbales		0.000617	277	1028384	Glomerellales
	0.001141	549	29216	Bangiales		0.001174	469	2483366	Sedimentisphaerales		0.000586	263	189772	Herpetosiphonales
	0.001141	549	1676649	Limnochordales		0.001129	451	2805415	Jatrophihabitantales		0.000577	259	135615	Cardiobacteriales
	0.001132	545	580371	Mariprofundales		0.001114	445	2726947	Mycosphaerellales		0.000544	244	235899	Nautiliales
	0.00111	534	2495578	Sporichthyales		0.001099	439	453227	Desulfarculales		0.00053	238	2805415	Jatrophihabitantales
	0.001101	530	1934945	Immundisolibacterales		0.001061	424	717963	Methylacidiphilales		0.000521	234	1042313	Armatimonadales
	0.001095	527	622450	Actinopolysporales		0.001031	412	1293499	Nitrospinales		0.000477	214	740972	Tritrichomonadida
	0.00107	515	451869	Botryosphaeriales		0.000991	396	29216	Bangiales		0.000461	207	37989	Xylariales
	0.001056	508	29006	Neocallimastigales		0.000959	383	5234	Tremellales		0.000459	206	1906119	Candidatus Gastranaerophilales
	0.001043	502	717963	Methylacidiphilales		0.000926	370	1643946	Kosmotogales		0.00045	202	2597219	Candidatus Acidulodesulfobacterales
	0.001039	500	2805415	Jatrophihabitantales		0.000924	369	203487	Dictyoglomales		0.000437	196	1934945	Immundisolibacterales
	0.000993	478	1775898	Togniniales		0.000921	368	768667	Thermogemmatisporales		0.00043	193	2494207	Capsulimonadales
	0.000985	474	1748771	Blastocatellales		0.000914	365	2495578	Sporichthyales		0.000426	191	2258	Thermococcales
	0.000974	469	35491	Sphaeropleales		0.000906	362	307595	Gloeobacterales		0.000423	190	75739	Eucoccidiorida
	0.000974	469	1747768	Egibacterales		0.000901	360	5819	Haemosporida		0.000412	185	133814	Candidatus Poseidoniales
	0.000964	464	1921782	Kiritimatiellales		0.000901	360	278081	Lentisphaerales		0.000408	183	2281	Sulfolobales
	0.000947	456	68889	Boletales		0.000854	341	2085	Mycoplasmatales		0.000408	183	203487	Dictyoglomales
	0.000935	450	1755823	Egicoccales		0.000841	336	1042313	Armatimonadales		0.000405	182	37104	Trichomonadida
	0.000896	431	5819	Haemosporida		0.000839	335	4763	Saprolegniales		0.000401	180	1202465	Dehalococcoidales
	0.000885	426	52604	Pleurocapsales		0.000834	333	1643683	Acidothermales		0.000397	178	2301	Thermoplasmatales
	0.000879	423	1042313	Armatimonadales		0.000824	329	4776	Peronosporales		0.000392	176	5303	Polyporales
	0.000873	420	1663425	Fimbriimonadales		0.000816	326	1643947	Petrotogales		0.000385	173	29216	Bangiales
	0.000844	406	453227	Desulfarculales		0.000811	324	588674	Thermoleophilales		0.000381	171	1748771	Blastocatellales
	0.000842	405	2704949	Trypanosomatida		0.000784	313	1544799	Rhodothalassiales		0.00037	166	89954	Suessiales
	0.000837	403	2315420	Candidatus Sumerlaeales		0.000781	312	35491	Sphaeropleales		0.000363	163	1154584	Gaiellales
	0.000835	402	89954	Suessiales		0.000774	309	189772	Herpetosiphonales		0.000356	160	33183	Onygenales
	0.000829	399	1644060	Natrialbales		0.000758	303	2494207	Capsulimonadales		0.000354	159	1955042	Gloeoemargaritales
	0.000812	391	768667	Thermogemmatisporales		0.000741	296	38748	Naviculales		0.00035	157	307595	Gloeobacterales
	0.000804	387	5120	Erysiphales		0.000738	295	2877	Ectocarpales		0.000341	153	574975	Holophagales
	0.000792	381	1293499	Nitrospinales		0.000738	295	2024973	Silvanigrellales		0.000336	151	231213	Sporidiobolales
	0.000779	375	2024973	Silvanigrellales		0.000738	295	2109260	Abditibacteriales		0.000336	151	588814	Methanophagales
	0.000765	368	2109260	Abditibacteriales		0.000708	283	1154584	Gaiellales		0.000316	142	13792	Mamiellales
	0.000746	359	5258	Pucciniales		0.000708	283	1485951	Desulfurobacteriales		0.000312	140	717963	Methylacidiphilales
	0.000729	351	5404	Exobasidiales		0.000703	281	2762272	Terrimicrobiales		0.00031	139	2877	Ectocarpales
	0.000719	346	1111111	Venturiales		0.000686	274	1775898	Togniniales		0.000307	138	34395	Chaetothyriales
	0.000688	331	4776	Peronosporales		0.000676	270	1389450	Candidatus Actinomarinales		0.000307	138	68889	Boletales
	0.000673	324	2494207	Capsulimonadales		0.000661	264	425074	Eustigmatales		0.000301	135	5185	Pezizales
	0.000642	309	235899	Nautiliales		0.000658	263	2811503	Thermodesulfovibrionales		0.000299	134	2704949	Trypanosomatida
	0.000619	298	4763	Saprolegniales		0.000648	259	1495647	Thermoflexales		0.000294	132	2726947	Mycosphaerellales
	0.00059	284	133814	Candidatus Poseidoniales		0.000626	250	73020	Isochrysidales		0.00029	130	1643686	Brachyspirales
	0.000576	277	73020	Isochrysidales		0.000623	249	740972	Tritrichomonadida		0.000285	128	1890505	Chroococcidiopsidales
	0.000576	277	1485951	Desulfurobacteriales		0.000616	246	68889	Boletales		0.000281	126	36064	Cantharellales
	0.000569	274	34478	Spizellomycetales		0.000616	246	1890505	Chroococcidiopsidales		0.000276	124	38748	Naviculales
	0.000569	274	452342	Russulales		0.000613	245	1077263	Chthonomonadales		0.000265	119	5819	Haemosporida
	0.000569	274	1643683	Acidothermales		0.000608	243	133814	Candidatus Poseidoniales		0.000265	119	2138246	Coprothermobacterales
	0.000559	269	5234	Tremellales		0.000598	239	13792	Mamiellales		0.000256	115	36750	Glomerales
	0.000546	263	2231171	Synchytriales		0.000591	236	89954	Suessiales		0.000254	114	33851	Bacillariales
	0.000542	261	35460	Chlorellales		0.000553	221	2493627	Minwuiales		0.00025	112	1643683	Acidothermales
	0.00054	260	1077263	Chthonomonadales		0.000551	220	35460	Chlorellales		0.000243	109	2562243	Thermotomaculales
	0.00053	255	162475	Microstromatales		0.000548	219	2681888	Cavosteliida		0.000241	108	73020	Isochrysidales
	0.00053	255	278081	Lentisphaerales		0.000546	218	1202465	Dehalococcoidales		0.000225	101	1485951	Desulfurobacteriales
	0.000522	251	2483366	Sedimentisphaerales		0.000543	217	235899	Nautiliales		0.000218	98	570264	Methanocellales
	0.000497	239	1643946	Kosmotogales		0.000533	213	2258	Thermococcales		0.000218	98	1924738	Craspedida
	0.000492	237	13792	Mamiellales		0.000521	208	5258	Pucciniales		0.000216	97	35460	Chlorellales
	0.000492	237	1924738	Craspedida		0.000516	206	214509	Diversisporales		0.000212	95	1860137	Chitinispirillales
	0.000482	232	1154584	Gaiellales		0.000516	206	1485168	Longamoebia		0.000209	94	2024973	Silvanigrellales
	0.000478	230	4869	Endogonales		0.000503	201	1235850	Methanomassiliicoccales		0.000203	91	1495647	Thermoflexales
	0.000472	227	45676	Myriangiales		0.000493	197	2058949	Dictyosteliales		0.000198	89	2498707	Candidatus Cryosericales
	0.00047	226	38748	Naviculales		0.000491	196	36064	Cantharellales		0.000196	88	2182	Methanococcales
	0.000463	223	27998	Perkinsida		0.000478	191	451869	Botryosphaeriales		0.000196	88	2787154	Culicoidibacterales
	0.000461	222	2762272	Terrimicrobiales		0.000476	190	2704949	Trypanosomatida		0.000189	85	5267	Ustilaginales
	0.000453	218	307595	Gloeobacterales		0.000473	189	28017	Gigartinales		0.000189	85	1803511	Candidatus Altiarchaeales
	0.000451	217	78899	Zoopagales		0.000471	188	5303	Polyporales		0.000183	82	1077263	Chthonomonadales
	0.00044	212	1235850	Methanomassiliicoccales		0.000468	187	1924738	Craspedida		0.000178	80	485256	Natranaerobiales
	0.000438	211	5267	Ustilaginales		0.000458	183	5267	Ustilaginales		0.000176	79	4763	Saprolegniales
	0.000432	208	1643686	Brachyspirales		0.000438	175	2231	Archaeoglobales		0.000174	78	2507543	Candidatus Termititenacales
	0.000424	204	740972	Tritrichomonadida		0.000436	174	2058181	Acytosteliales		0.000172	77	5258	Pucciniales
	0.000424	204	2811503	Thermodesulfovibrionales		0.000431	172	189479	Orbiliales		0.000169	76	693921	Sporadotrichida
	0.000422	203	2058949	Dictyosteliales		0.000406	162	1643686	Brachyspirales		0.000169	76	1890443	Spirulinales
	0.00042	202	1202465	Dehalococcoidales		0.000391	156	79272	Monoblepharidales		0.000163	73	189479	Orbiliales
	0.00042	202	2706121	Aulographales		0.000383	153	29006	Neocallimastigales		0.00016	72	1505233	Chitinivibrionales
	0.000416	200	55070	Microbotryales		0.000383	153	278082	Victivallales		0.000151	68	5114	Diaporthales
	0.000411	198	297313	Sebacinales		0.000383	153	2211217	Vampirovibrionales		0.000151	68	186328	Entomoplasmatales
	0.000411	198	1851469	Trichosporonales		0.000363	145	121069	Pythiales		0.000151	68	1663425	Fimbriimonadales
	0.000407	196	603422	Mytilinidiales		0.00036	144	54409	Pelagomonadales		0.000151	68	2066484	Iodidimonadales
	0.000391	188	5197	Lecanorales		0.000345	138	5120	Erysiphales		0.000149	67	61421	Harpellales
	0.000368	177	5014	Dothideales		0.00034	136	2266	Thermoproteales		0.000147	66	641854	Elusimicrobiales
	0.000359	173	1890505	Chroococcidiopsidales		0.00034	136	2138246	Coprothermobacterales		0.000145	65	79272	Monoblepharidales
	0.000357	172	2493627	Minwuiales		0.000338	135	485256	Natranaerobiales		0.00014	63	5404	Exobasidiales
	0.000351	169	31932	Nitrosopumilales		0.000335	134	31932	Nitrosopumilales		0.000138	62	5139	Sordariales
	0.000343	165	278082	Victivallales		0.000335	134	2066484	Iodidimonadales		0.000136	61	5863	Piroplasmida
	0.000339	163	265318	Cyanidiales		0.000333	133	1803511	Candidatus Altiarchaeales		0.000136	61	1111111	Venturiales
	0.000326	157	1505233	Chitinivibrionales		0.000328	131	1890443	Spirulinales		0.000136	61	2681888	Cavosteliida
	0.000322	155	588674	Thermoleophilales		0.000308	123	4869	Endogonales		0.000134	60	78899	Zoopagales
	0.000316	152	203487	Dictyoglomales		0.000308	123	33847	Thalassiosirales		0.000131	59	5151	Ophiostomatales
	0.000316	152	589342	Pyrenomonadales		0.000295	118	33851	Bacillariales		0.000131	59	588674	Thermoleophilales
	0.000314	151	37882	Patellariales		0.000295	118	2699528	Thraustochytrida		0.000129	58	4776	Peronosporales
	0.000314	151	1890443	Spirulinales		0.000293	117	2507543	Candidatus Termititenacales		0.000129	58	2058181	Acytosteliales
	0.000312	150	4861	Kickxellales		0.000285	114	1860137	Chitinispirillales		0.000127	57	2058949	Dictyosteliales
	0.000312	150	388450	Peltigerales		0.000283	113	45676	Myriangiales		0.000125	56	589342	Pyrenomonadales
	0.000305	147	2258	Thermococcales		0.000283	113	1111111	Venturiales		0.000123	55	2266	Thermoproteales
	0.000305	147	452334	Atheliales		0.000275	110	589342	Pyrenomonadales		0.000123	55	5234	Tremellales
	0.000305	147	1264872	Basidiobolales		0.00027	108	5014	Dothideales		0.000118	53	54409	Pelagomonadales
	0.000301	145	62916	Tilletiales		0.000265	106	1851469	Trichosporonales		0.000118	53	114380	Desulfurococcales
	0.000297	143	2058181	Acytosteliales		0.000263	105	2301	Thermoplasmatales		0.000116	52	1389450	Candidatus Actinomarinales
	0.000295	142	2798	Porphyridiales		0.000258	103	114380	Desulfurococcales		0.000116	52	1851469	Trichosporonales
	0.000278	134	1495647	Thermoflexales		0.000258	103	452334	Atheliales		0.000111	50	2109260	Abditibacteriales
	0.000251	121	2877	Ectocarpales		0.000258	103	452342	Russulales		0.000105	47	121069	Pythiales
	0.000251	121	139380	Hymenochaetales		0.000248	99	2152897	Candidatus Fermentibacterales		0.000102	46	2211217	Vampirovibrionales
	0.000249	120	2281	Sulfolobales		0.000245	98	61421	Harpellales		0.0001	45	34478	Spizellomycetales
	0.000245	118	2301	Thermoplasmatales		0.000245	98	265318	Cyanidiales		0.000096	43	265318	Cyanidiales
	0.000245	118	2039638	Candidatus Nanopelagicales		0.000243	97	451442	Rhizophydiales		0.000094	42	639021	Magnaporthales
	0.000243	117	61421	Harpellales		0.00024	96	186328	Entomoplasmatales		0.000091	41	292576	Coniochaetales
	0.000235	113	31468	Gracilariales		0.000235	94	231213	Sporidiobolales		0.000089	40	27998	Perkinsida
	0.000222	107	2682482	Mastigamoebida		0.000233	93	588814	Methanophagales		0.000089	40	78918	Dimargaritales
	0.00022	106	121069	Pythiales		0.00023	92	34478	Spizellomycetales		0.000089	40	139380	Hymenochaetales
	0.00022	106	231213	Sporidiobolales		0.00022	88	62916	Tilletiales		0.000087	39	33104	Bryopsidales
	0.000218	105	79272	Monoblepharidales		0.000218	87	603422	Mytilinidiales		0.000085	38	2798	Porphyridiales
	0.000216	104	2182	Methanococcales		0.000213	85	556282	Jakobida		0.000085	38	1485168	Longamoebia
	0.000216	104	1803511	Candidatus Altiarchaeales		0.000213	85	2498707	Candidatus Cryosericales		0.000082	37	2302912	Chloropicales
	0.000214	103	2231	Archaeoglobales		0.000208	83	134362	Capnodiales		0.000082	37	2699528	Thraustochytrida
	0.000212	102	2266	Thermoproteales		0.000203	81	31468	Gracilariales		0.00008	36	4805	Blastocladiales
	0.000208	100	2714148	Lineolatales		0.000203	81	73028	Prymnesiales		0.000078	35	31468	Gracilariales
	0.000204	98	721947	Amylocorticiales		0.000203	81	570264	Methanocellales		0.000078	35	452342	Russulales
	0.000202	97	703495	Microthyriales		0.000198	79	297313	Sebacinales		0.000076	34	2231171	Synchytriales
	0.000202	97	2704650	Eubodonida		0.000195	78	33651	Bicosoecida		0.000074	33	4810	Chytridiales
	0.000189	91	451442	Rhizophydiales		0.000188	75	139380	Hymenochaetales		0.000074	33	33651	Bicosoecida
	0.000189	91	1860137	Chitinispirillales		0.000183	73	2302912	Chloropicales		0.000074	33	451442	Rhizophydiales
	0.000187	90	4857	Entomophthorales		0.00018	72	2182	Methanococcales		0.000071	32	37357	Plasmodiophorida
	0.000187	90	28017	Gigartinales		0.00018	72	2597219	Candidatus Acidulodesulfobacterales		0.000069	31	2231	Archaeoglobales
	0.000187	90	134362	Capnodiales		0.000175	70	2281	Sulfolobales		0.000069	31	45676	Myriangiales
	0.000187	90	570264	Methanocellales		0.000165	66	37357	Plasmodiophorida		0.000069	31	68985	Methanopyrales
	0.000185	89	2681888	Cavosteliida		0.000165	66	1217820	Xylonales		0.000069	31	214509	Diversisporales
	0.000183	88	425074	Eustigmatales		0.000165	66	1769716	Mesoaciditogales		0.000067	30	1264872	Basidiobolales
	0.000179	86	1033996	Nitrososphaerales		0.000165	66	1955042	Gloeoemargaritales		0.000065	29	162475	Microstromatales
	0.000179	86	1485168	Longamoebia		0.000165	66	2599631	Candidatus Eremiobacterales		0.000065	29	451869	Botryosphaeriales
	0.000177	85	716585	Acrospermales		0.000165	66	2787154	Culicoidibacterales		0.000062	28	4869	Endogonales
	0.000175	84	2597219	Candidatus Acidulodesulfobacterales		0.000163	65	27998	Perkinsida		0.000062	28	37987	Pneumocystidales
	0.000168	81	66288	Oxymonadida		0.000163	65	66288	Oxymonadida		0.000062	28	2039638	Candidatus Nanopelagicales
	0.000168	81	485256	Natranaerobiales		0.000158	63	641854	Elusimicrobiales		0.000062	28	2315420	Candidatus Sumerlaeales
	0.000166	80	452227	Umbilicariales		0.000155	62	703495	Microthyriales		0.000062	28	2682226	Tepidiformales
	0.000162	78	33847	Thalassiosirales		0.00015	60	28997	Dacrymycetales		0.000058	26	2802	Ceramiales
	0.000162	78	1818663	Phaeotrichales		0.00015	60	78899	Zoopagales		0.000058	26	4861	Kickxellales
	0.000158	76	4805	Blastocladiales		0.00015	60	1913639	Umbelopsidales		0.000058	26	29006	Neocallimastigales
	0.000158	76	39677	Arthoniales		0.000145	58	2315420	Candidatus Sumerlaeales		0.000056	25	1769716	Mesoaciditogales
	0.000156	75	2507543	Candidatus Termititenacales		0.00014	56	2562241	Thermoanaerobaculales		0.000053	24	1643687	Brevinematales
	0.000154	74	471822	Haloplasmatales		0.00014	56	2706121	Aulographales		0.000051	23	162474	Malasseziales
	0.000152	73	33851	Bacillariales		0.000138	55	4805	Blastocladiales		0.000049	22	2545689	Candidatus Methanoliparales
	0.000152	73	714581	Trypetheliales		0.000138	55	4857	Entomophthorales		0.000049	22	2762272	Terrimicrobiales
	0.000152	73	1217820	Xylonales		0.000138	55	5197	Lecanorales		0.000047	21	603422	Mytilinidiales
	0.000143	69	54409	Pelagomonadales		0.000138	55	5404	Exobasidiales		0.000045	20	90883	Cystofilobasidiales
	0.000141	68	1913639	Umbelopsidales		0.000138	55	162474	Malasseziales		0.000045	20	452339	Gloeophyllales
	0.000133	64	2562243	Thermotomaculales		0.000135	54	2798	Porphyridiales		0.00004	18	62916	Tilletiales
	0.000131	63	5226	Auriculariales		0.000133	53	2802	Ceramiales		0.00004	18	198613	Philasterida
	0.000131	63	34346	Schizosaccharomycetales		0.000133	53	2039638	Candidatus Nanopelagicales		0.000038	17	28017	Gigartinales
	0.000127	61	146291	Verrucariales		0.00013	52	33825	Peniculida		0.000038	17	1783344	Endomicrobiales
	0.000123	59	1906119	Candidatus Gastranaerophilales		0.00013	52	370421	Albuginales		0.000038	17	1913639	Umbelopsidales
	0.000116	56	4810	Chytridiales		0.000128	51	1033996	Nitrososphaerales		0.000038	17	2152897	Candidatus Fermentibacterales
	0.000116	56	1389450	Candidatus Actinomarinales		0.000125	50	658125	Chattonellales		0.000038	17	2703812	Candidatus Mcinerneyibacteriales
	0.000112	54	37987	Pneumocystidales		0.000123	49	4861	Kickxellales		0.000036	16	5014	Dothideales
	0.000112	54	42740	Opalinata		0.000123	49	55070	Microbotryales		0.000033	15	31277	Hymenostomatida
	0.000104	50	292491	Thelebolales		0.00012	48	420622	Synurales		0.000033	15	73028	Prymnesiales
	0.000104	50	2498707	Candidatus Cryosericales		0.00012	48	1505233	Chitinivibrionales		0.000033	15	556282	Jakobida
	0.000102	49	641854	Elusimicrobiales		0.000115	46	1264872	Basidiobolales		0.000031	14	5226	Auriculariales
	0.0001	48	1769716	Mesoaciditogales		0.000113	45	716585	Acrospermales		0.000031	14	28997	Dacrymycetales
	0.0001	48	2302912	Chloropicales		0.00011	44	2231168	Caulochytriales		0.000031	14	425074	Eustigmatales
	0.000098	47	33651	Bicosoecida		0.00011	44	2231171	Synchytriales		0.000031	14	589350	Cryptomonadales
	0.000098	47	1783344	Endomicrobiales		0.000105	42	42740	Opalinata		0.000029	13	452334	Atheliales
	0.000091	44	38074	Ostropales		0.000103	41	693072	Caldisericales		0.000029	13	2231168	Caulochytriales
	0.000089	43	1749035	Violaceomycetales		0.000098	39	5226	Auriculariales		0.000029	13	2507901	Trebouxiales
	0.000089	43	2507901	Trebouxiales		0.000098	39	2714148	Lineolatales		0.000029	13	2599631	Candidatus Eremiobacterales
	0.000087	42	37357	Plasmodiophorida		0.000095	38	31277	Hymenostomatida		0.000029	13	2704650	Eubodonida
	0.000087	42	2726946	Cladosporiales		0.000095	38	146291	Verrucariales		0.000027	12	5120	Erysiphales
	0.000085	41	1618100	Phaeomoniellales		0.000095	38	178369	Euglyphida		0.000027	12	205948	Cenarchaeales
	0.000085	41	2211217	Vampirovibrionales		0.000095	38	2562243	Thermotomaculales		0.000027	12	1775898	Togniniales
	0.000083	40	78918	Dimargaritales		0.000093	37	4810	Chytridiales		0.000025	11	33825	Peniculida
	0.000083	40	2152897	Candidatus Fermentibacterales		0.000093	37	162475	Microstromatales		0.000025	11	134362	Capnodiales
	0.000083	40	2231168	Caulochytriales		0.000093	37	2508939	Candidatus Borkfalkiales		0.000025	11	1818663	Phaeotrichales
	0.000079	38	114380	Desulfurococcales		0.00009	36	714581	Trypetheliales		0.000022	10	186332	Anaeroplasmatales
	0.000079	38	2599631	Candidatus Eremiobacterales		0.00009	36	2714147	Eremomycetales		0.000022	10	871006	Acidilobales
	0.000077	37	31277	Hymenostomatida		0.000088	35	1783344	Endomicrobiales		0.000022	10	891383	Thoreales
	0.000077	37	33825	Peniculida		0.000085	34	452227	Umbilicariales		0.000022	10	2735539	Nephromycida
	0.000077	37	2171993	Candidatus Nanosyncoccales		0.000085	34	1818663	Phaeotrichales		0.00002	9	157608	Geastrales
	0.000075	36	73028	Prymnesiales		0.000083	33	1906119	Candidatus Gastranaerophilales		0.00002	9	418919	Phaeocystales
	0.000075	36	162474	Malasseziales		0.00008	32	5957	Heterotrichida		0.00002	9	1618100	Phaeomoniellales
	0.000075	36	431958	Wallemiales		0.000078	31	431958	Wallemiales		0.00002	9	2508939	Candidatus Borkfalkiales
	0.000075	36	693072	Caldisericales		0.000075	30	2507901	Trebouxiales		0.000018	8	31351	Erythropeltidales
	0.000075	36	1955042	Gloeoemargaritales		0.000073	29	339960	Kathablepharidacea		0.000018	8	33847	Thalassiosirales
	0.000073	35	2699528	Thraustochytrida		0.00007	28	34346	Schizosaccharomycetales		0.000018	8	297313	Sebacinales
	0.000071	34	588814	Methanophagales		0.00007	28	1749035	Violaceomycetales		0.000018	8	693072	Caldisericales
	0.000066	32	2171983	Candidatus Nanoperiomorbales		0.000068	27	78918	Dimargaritales		0.000018	8	721927	Jaapiales
	0.000064	31	148099	Mycocaliciales		0.000068	27	2497644	Candidatus Babeliales		0.000016	7	721947	Amylocorticiales
	0.00006	29	28997	Dacrymycetales		0.000068	27	2545689	Candidatus Methanoliparales		0.000016	7	2795258	Malawimonadida
	0.00006	29	56487	Thelephorales		0.000065	26	205948	Cenarchaeales		0.000013	6	5197	Lecanorales
	0.000058	28	2787154	Culicoidibacterales		0.000065	26	2682482	Mastigamoebida		0.000013	6	5738	Diplomonadida
	0.000056	27	452339	Gloeophyllales		0.000063	25	2726946	Cladosporiales		0.000013	6	55070	Microbotryales
	0.000054	26	2735539	Nephromycida		0.00006	24	5789	Physariida		0.000013	6	62914	Entylomatales
	0.000052	25	452343	Trechisporales		0.00006	24	37104	Trichomonadida		0.000013	6	432026	Mixiales
	0.000052	25	2066484	Iodidimonadales		0.00006	24	231212	Leucosporidiales		0.000013	6	452336	Gomphales
	0.000052	25	2562241	Thermoanaerobaculales		0.000058	23	5008	Taphrinales		0.000013	6	2726946	Cladosporiales
	0.00005	24	37104	Trichomonadida		0.000058	23	56487	Thelephorales		0.000011	5	3134	Dasycladales
	0.00005	24	198613	Philasterida		0.000058	23	186332	Anaeroplasmatales		0.000011	5	42740	Opalinata
	0.00005	24	452336	Gomphales		0.000055	22	452337	Hysterangiales		0.000011	5	90886	Filobasidiales
	0.000048	23	2171984	Candidatus Nanogingivales		0.000055	22	2698752	Cyathomonadacea		0.000011	5	146291	Verrucariales
	0.000046	22	178369	Euglyphida		0.000055	22	2703812	Candidatus Mcinerneyibacteriales		0.000011	5	231212	Leucosporidiales
	0.000046	22	2093825	Candidatus Saccharimonales		0.000053	21	35680	Pedinellales		0.000009	4	339960	Kathablepharidacea
	0.000044	21	1643687	Brevinematales		0.000053	21	37882	Patellariales		0.000009	4	452343	Trechisporales
	0.000042	20	88639	Pertusariales		0.000053	21	452336	Gomphales		0.000009	4	714581	Trypetheliales
	0.000042	20	556282	Jakobida		0.000053	21	2735539	Nephromycida		0.000009	4	1525213	Dolichomastigales
	0.000042	20	2545689	Candidatus Methanoliparales		0.00005	20	5863	Piroplasmida		0.000009	4	2093825	Candidatus Saccharimonales
	0.000039	19	5008	Taphrinales		0.00005	20	2704650	Eubodonida		0.000009	4	2714147	Eremomycetales
	0.000039	19	35087	Eugregarinorida		0.000048	19	33104	Bryopsidales		0.000009	4	2714148	Lineolatales
	0.000039	19	62914	Entylomatales		0.000048	19	742846	Ceraceosorales		0.000007	3	4857	Entomophthorales
	0.000039	19	452337	Hysterangiales		0.000045	18	37987	Pneumocystidales		0.000007	3	5957	Heterotrichida
	0.000039	19	1915414	Candidatus Methanomethyliales		0.000045	18	1003138	Toxariales		0.000007	3	34346	Schizosaccharomycetales
	0.000039	19	2508939	Candidatus Borkfalkiales		0.000045	18	1915414	Candidatus Methanomethyliales		0.000007	3	35087	Eugregarinorida
	0.000037	18	5863	Piroplasmida		0.000043	17	31306	Ulotrichales		0.000007	3	56487	Thelephorales
	0.000035	17	157608	Geastrales		0.000043	17	96792	Chromulinales		0.000007	3	452337	Hysterangiales
	0.000033	16	186332	Anaeroplasmatales		0.000043	17	555392	Dactylopodida		0.000007	3	452338	Corticiales
	0.000033	16	370421	Albuginales		0.00004	16	35087	Eugregarinorida		0.000007	3	685948	Fervidicoccales
	0.000033	16	871006	Acidilobales		0.00004	16	35490	Oedogoniales		0.000007	3	930024	Compsopogonales
	0.000033	16	1803398	Candidatus Peribacterales		0.000038	15	90886	Filobasidiales		0.000007	3	2562241	Thermoanaerobaculales
	0.000031	15	29823	Neolectales		0.000035	14	188941	Cercomonadida		0.000007	3	2706121	Aulographales
	0.000031	15	90883	Cystofilobasidiales		0.000035	14	432026	Mixiales		0.000004	2	2807	Nemaliales
	0.000031	15	721927	Jaapiales		0.000035	14	452339	Gloeophyllales		0.000004	2	33831	Euplotida
	0.000029	14	5957	Heterotrichida		0.000035	14	1618100	Phaeomoniellales		0.000004	2	38834	Pyramimonadales
	0.000029	14	231212	Leucosporidiales		0.000035	14	2171993	Candidatus Nanosyncoccales		0.000004	2	39677	Arthoniales
	0.000027	13	2802	Ceramiales		0.000033	13	216785	Coscinodiscales		0.000004	2	191814	Diplonemea
	0.000025	12	73026	Pavlovales		0.000033	13	2802654	Candidatus Limnocylindrales		0.000004	2	370421	Albuginales
	0.000025	12	2497644	Candidatus Babeliales		0.00003	12	3009	Fucales		0.000004	2	485343	Prasinococcales
	0.000023	11	2873	Dictyotales		0.00003	12	38262	Gloeochaetales		0.000004	2	742846	Ceraceosorales
	0.000023	11	90886	Filobasidiales		0.00003	12	157608	Geastrales		0.000004	2	1749035	Violaceomycetales
	0.000023	11	452338	Corticiales		0.00003	12	871006	Acidilobales		0.000004	2	2497644	Candidatus Babeliales
	0.000021	10	1302181	Caliciales		0.000028	11	2873	Dictyotales		0.000004	2	2795011	Candidatus Fermentimicrarchaeales
	0.000021	10	2703812	Candidatus Mcinerneyibacteriales		0.000028	11	5738	Diplomonadida		0.000004	2	2802654	Candidatus Limnocylindrales
	0.000019	9	33104	Bryopsidales		0.000028	11	31395	Corallinales		0.000002	1	2942	Prorocentrales
	0.000019	9	50289	Halymeniales		0.000028	11	721947	Amylocorticiales		0.000002	1	3009	Fucales
	0.000019	9	205948	Cenarchaeales		0.000025	10	38834	Pyramimonadales		0.000002	1	5008	Taphrinales
	0.000019	9	432026	Mixiales		0.000025	10	90883	Cystofilobasidiales		0.000002	1	29185	Rotaliida
	0.000017	8	2202723	Methanonatronarchaeales		0.000025	10	388450	Peltigerales		0.000002	1	31306	Ulotrichales
	0.000015	7	62913	Georgefischeriales		0.000023	9	31370	Batrachospermales		0.000002	1	31399	Gelidiales
	0.000015	7	86650	Euglenales		0.000023	9	86649	Rhabdomonadales		0.000002	1	31477	Hildenbrandiales
	0.000015	7	685948	Fervidicoccales		0.000023	9	589350	Cryptomonadales		0.000002	1	33855	Fragilariales
	0.000012	6	2953	Gymnodiniales		0.000023	9	721927	Jaapiales		0.000002	1	35490	Oedogoniales
	0.000012	6	742846	Ceraceosorales		0.000023	9	2699527	Labyrinthulida		0.000002	1	62913	Georgefischeriales
	0.000012	6	2093819	Candidatus Nanosynbacterales		0.00002	8	68985	Methanopyrales		0.000002	1	66288	Oxymonadida
	0.000012	6	2692250	Picocystales		0.00002	8	722750	Parmales		0.000002	1	73026	Pavlovales
	0.00001	5	2807	Nemaliales		0.00002	8	2795258	Malawimonadida		0.000002	1	135250	Prasiolales
	0.00001	5	5738	Diplomonadida		0.000018	7	2953	Gymnodiniales		0.000002	1	265576	Chaetocerotales
	0.00001	5	589350	Cryptomonadales		0.000018	7	35426	Chlorodendrales		0.000002	1	452227	Umbilicariales
	0.00001	5	1292367	Dixoniellales		0.000018	7	86650	Euglenales		0.000002	1	658125	Chattonellales
	0.000008	4	2795011	Candidatus Fermentimicrarchaeales		0.000018	7	452338	Corticiales		0.000002	1	703495	Microthyriales
	0.000008	4	2795258	Malawimonadida		0.000018	7	1525214	Monomastigales		0.000002	1	1217820	Xylonales
	0.000006	3	3113	Ulvales		0.000018	7	2171983	Candidatus Nanoperiomorbales		0.000002	1	1705611	Hapalidiales
	0.000006	3	29247	Rhodymeniales		0.000015	6	35203	Plocamiales		0.000002	1	1915414	Candidatus Methanomethyliales
	0.000006	3	31395	Corallinales		0.000015	6	50289	Halymeniales		0.000002	1	2171983	Candidatus Nanoperiomorbales
	0.000006	3	33831	Euplotida		0.000015	6	62913	Georgefischeriales		0.000002	1	2171993	Candidatus Nanosyncoccales
	0.000006	3	38255	Glaucocystales		0.000015	6	180229	Euamoebida		0.000002	1	2202723	Methanonatronarchaeales
	0.000006	3	38834	Pyramimonadales		0.000015	6	452343	Trechisporales		0.000002	1	2682482	Mastigamoebida
	0.000006	3	2802654	Candidatus Limnocylindrales		0.000015	6	685948	Fervidicoccales		0.000002	1	2692250	Picocystales
	0.000004	2	5789	Physariida		0.000015	6	1905220	Goniochloridales		0.424496	190543	10239	Viruses
	0.000004	2	31299	Chaetophorales		0.000015	6	2682489	Oltmannsiellopsidales		4.88898	2194512	NA*	cannot be assigned to a (non-viral) order
	0.000004	2	31306	Ulotrichales		0.000015	6	2683325	Colponemida		31.181353	13996344	NA*	unclassified
	0.000004	2	31370	Batrachospermales		0.000013	5	29823	Neolectales		*NA, not applicable
	0.000004	2	33654	Hibberdiales		0.000013	5	38074	Ostropales
	0.000004	2	33844	Rhizosoleniales		0.000013	5	261460	Chaetosphaeriales
	0.000004	2	35203	Plocamiales		0.000013	5	590977	Florenciellales
	0.000004	2	38262	Gloeochaetales		0.000013	5	2171984	Candidatus Nanogingivales
	0.000004	2	68804	Phallales		0.000013	5	2605918	Acanthocystida
	0.000004	2	339960	Kathablepharidacea		0.000013	5	2711297	Tsukubamonadida
	0.000004	2	420622	Synurales		0.00001	4	2886	Laminariales
	0.000004	2	452228	Melanosporales		0.00001	4	2974	Vaucheriales
	0.000004	2	642607	Cladochytriales		0.00001	4	4800	Lagenidiales
	0.000004	2	642610	Rhizophlyctidales		0.00001	4	29247	Rhodymeniales
	0.000004	2	1525214	Monomastigales		0.00001	4	33838	Eupodiscales
	0.000004	2	1968909	Candidatus Nitrosocaldales		0.00001	4	38255	Glaucocystales
	0.000002	1	31399	Gelidiales		0.00001	4	62914	Entylomatales
	0.000002	1	33855	Fragilariales		0.00001	4	86652	Eutreptiales
	0.000002	1	68985	Methanopyrales		0.00001	4	195993	Mischococcales
	0.000002	1	92979	Leptomitales		0.00001	4	198613	Philasterida
	0.000002	1	96792	Chromulinales		0.00001	4	208471	Trichiida
	0.000002	1	135250	Prasiolales		0.00001	4	313555	Himatismenida
	0.000002	1	164619	Sorogenida		0.00001	4	2795011	Candidatus Fermentimicrarchaeales
	0.000002	1	191814	Diplonemea		0.000008	3	27945	Sphacelariales
	0.000002	1	196635	Eunotiales		0.000008	3	33835	Thoracosphaerales
	0.000002	1	204043	Cystobasidiales		0.000008	3	33855	Fragilariales
	0.000002	1	216751	Surirellales		0.000008	3	232508	Triceratiales
	0.000002	1	261460	Chaetosphaeriales		0.000008	3	1302181	Caliciales
	0.000002	1	555392	Dactylopodida		0.000008	3	1968909	Candidatus Nitrosocaldales
	0.000002	1	930024	Compsopogonales		0.000008	3	2108076	Licmophorales
	0.000002	1	1525213	Dolichomastigales		0.000008	3	2492834	Sporolithales
	0.000002	1	1538066	Moniliellales		0.000008	3	2682466	Nephroselmidales
	0.000002	1	1890940	Nanoarchaeales		0.000008	3	2692250	Picocystales
	0.000002	1	2682489	Oltmannsiellopsidales		0.000005	2	31477	Hildenbrandiales
	0.000002	1	2698752	Cyathomonadacea		0.000005	2	33654	Hibberdiales
	0.000002	1	2704648	Neobodonida		0.000005	2	73026	Pavlovales
	0.000002	1	2798275	Conexivisphaerales		0.000005	2	138177	Chlorosarcinales
	0.121743	58592	10239	Viruses		0.000005	2	191814	Diplonemea
	11.147224	5364902	NA*	cannot be assigned to a (non-viral) order		0.000005	2	199699	Nemastomatales
	26.762077	12879970	NA*	unclassified		0.000005	2	292491	Thelebolales
	*NA, not applicable					0.000005	2	435411	Protosteliida
						0.000005	2	2202808	Olpidiales
						0.000005	2	2798275	Conexivisphaerales
						0.000003	1	2807	Nemaliales
						0.000003	1	2910	Peridiniales
						0.000003	1	3113	Ulvales
						0.000003	1	31351	Erythropeltidales
						0.000003	1	39677	Arthoniales
						0.000003	1	51325	Chaetopeltidales
						0.000003	1	107465	Teloschistales
						0.000003	1	211104	Liceales
						0.000003	1	216751	Surirellales
						0.000003	1	369753	Sebdeniales
						0.000003	1	385030	Pseudoamphisiellida
						0.000003	1	420267	Hemiaulales
						0.000003	1	420271	Lithodesmiales
						0.000003	1	452228	Melanosporales
						0.000003	1	486728	Urostylida
						0.000003	1	642610	Rhizophlyctidales
						0.000003	1	891383	Thoreales
						0.000003	1	930024	Compsopogonales
						0.000003	1	1643687	Brevinematales
						0.000003	1	2202723	Methanonatronarchaeales
						0.000003	1	2231720	Bartheletiales
						0.478358	191094	10239	Viruses
						9.835853	3929219	NA*	cannot be assigned to a (non-viral) order
						31.304884	12505651	NA*	unclassified
						*NA, not applicable

## Sheet: Table S4
Table S4: Taxonomic identification of Terra Fértil (TF), Lipor (LP) and Gintegral (GN) samples at family level.
	GN					LP					TF
	Percentage	Reads	Taxon ID	Family name		Percentage	Reads	Taxon ID	Family name		Percentage	Reads	Taxon ID	Family name
	10.917505	5254343	32033	Xanthomonadaceae		6.065952	2423222	49546	Flavobacteriaceae		13.639381	6122296	1813606	Balneolaceae
	7.455573	3588195	84566	Sphingobacteriaceae		4.554717	1819515	84566	Sphingobacteriaceae		9.999788	4488595	49546	Flavobacteriaceae
	5.277683	2540027	506	Alcaligenaceae		4.437202	1772570	32033	Xanthomonadaceae		9.313469	4180528	28256	Halomonadaceae
	4.88471	2350898	135621	Pseudomonadaceae		3.790515	1514232	41297	Sphingomonadaceae		4.062388	1823480	84566	Sphingobacteriaceae
	2.531513	1218359	69277	Phyllobacteriaceae		3.562651	1423205	31989	Rhodobacteraceae		2.943253	1321135	72275	Alteromonadaceae
	2.471126	1189296	89373	Cytophagaceae		3.406224	1360716	45401	Hyphomicrobiaceae		2.191229	983575	224372	Alcanivoracaceae
	2.207237	1062292	49546	Flavobacteriaceae		2.509057	1002316	69277	Phyllobacteriaceae		1.653946	742405	45401	Hyphomicrobiaceae
	2.188406	1053229	118882	Brucellaceae		2.275137	908870	563798	Cyclobacteriaceae		1.425324	639784	1706371	Cellvibrionaceae
	1.333629	641845	80864	Comamonadaceae		2.078278	830229	506	Alcaligenaceae		1.310912	588428	186817	Bacillaceae
	1.330328	640256	31989	Rhodobacteraceae		1.965231	785069	1706371	Cellvibrionaceae		1.254867	563271	69277	Phyllobacteriaceae
	1.193473	574391	563835	Chitinophagaceae		1.641605	655787	135621	Pseudomonadaceae		0.962945	432236	267893	Idiomarinaceae
	1.182421	569072	2012	Thermomonosporaceae		1.416519	565870	82115	Rhizobiaceae		0.865446	388472	1779135	Bradymonadaceae
	1.109501	533977	2062	Streptomycetaceae		1.35421	540979	1853230	Crocinitomicaceae		0.825513	370547	31989	Rhodobacteraceae
	0.758056	364835	4854	Mortierellaceae		0.936702	374193	85023	Microbacteriaceae		0.705192	316539	41295	Rhodospirillaceae
	0.629671	303046	82115	Rhizobiaceae		0.771319	308126	2691357	Pirellulaceae		0.534385	239869	83676	Nocardiopsaceae
	0.551626	265485	41297	Sphingomonadaceae		0.739252	295316	1046	Chromatiaceae		0.490442	220144	135621	Pseudomonadaceae
	0.524712	252532	2762318	Weeksellaceae		0.687725	274732	335929	Erythrobacteraceae		0.461908	207336	506	Alcaligenaceae
	0.518861	249716	41294	Bradyrhizobiaceae		0.662553	264676	2062	Streptomycetaceae		0.443668	199149	543	Enterobacteriaceae
	0.490807	236214	1775411	Rhodanobacteraceae		0.523527	209138	28256	Halomonadaceae		0.415344	186435	2813035	Parvibaculaceae
	0.437014	210325	1762	Mycobacteriaceae		0.496639	198397	2762318	Weeksellaceae		0.39694	178174	563798	Cyclobacteriaceae
	0.409297	196985	76892	Caulobacteraceae		0.495145	197800	89373	Cytophagaceae		0.359717	161466	186824	Thermoactinomycetaceae
	0.351405	169123	468	Moraxellaceae		0.482641	192805	543	Enterobacteriaceae		0.317001	142292	563835	Chitinophagaceae
	0.329958	158801	45401	Hyphomicrobiaceae		0.421646	168439	563835	Chitinophagaceae		0.314551	141192	31	Myxococcaceae
	0.324009	155938	186817	Bacillaceae		0.416672	166452	2689614	Steroidobacteraceae		0.280278	125808	32033	Xanthomonadaceae
	0.315509	151847	85023	Microbacteriaceae		0.40302	160998	186817	Bacillaceae		0.274419	123178	468	Moraxellaceae
	0.285083	137204	85025	Nocardiaceae		0.379329	151534	468	Moraxellaceae		0.25982	116625	82115	Rhizobiaceae
	0.283122	136260	119060	Burkholderiaceae		0.323328	129163	83676	Nocardiopsaceae		0.252263	113233	89373	Cytophagaceae
	0.269111	129517	2070	Pseudonocardiaceae		0.303906	121404	1853232	Hymenobacteraceae		0.230453	103443	186822	Paenibacillaceae
	0.265184	127627	433	Acetobacteraceae		0.299417	119611	85017	Promicromonosporaceae		0.209874	94206	1676650	Limnochordaceae
	0.263929	127023	2036754	Chelatococcaceae		0.279521	111663	2070	Pseudonocardiaceae		0.171513	76987	1853232	Hymenobacteraceae
	0.249121	119896	85017	Promicromonosporaceae		0.258139	103121	1779135	Bradymonadaceae		0.167383	75133	76892	Caulobacteraceae
	0.233234	112250	1268	Micrococcaceae		0.244578	97704	80864	Comamonadaceae		0.144156	64707	85023	Microbacteriaceae
	0.227291	109390	203557	Verrucomicrobiaceae		0.235664	94143	203557	Verrucomicrobiaceae		0.128657	57750	41297	Sphingomonadaceae
	0.222618	107141	543	Enterobacteriaceae		0.217568	86914	72275	Alteromonadaceae		0.12748	57222	2762318	Weeksellaceae
	0.216287	104094	1903414	Morganellaceae		0.202872	81043	563843	Rhodothermaceae		0.122385	54935	1471398	Prolixibacteraceae
	0.208429	100312	83676	Nocardiopsaceae		0.199998	79895	41295	Rhodospirillaceae		0.115762	51962	1755824	Egicoccaceae
	0.190994	91921	41295	Rhodospirillaceae		0.196548	78517	2012	Thermomonosporaceae		0.105271	47253	2070	Pseudonocardiaceae
	0.190074	91478	563798	Cyclobacteriaceae		0.171203	68392	28056	Micromonosporaceae		0.102587	46048	135620	Oceanospirillaceae
	0.179406	86344	85016	Cellulomonadaceae		0.163483	65308	1762	Mycobacteriaceae		0.102502	46010	633392	Iamiaceae
	0.176431	84912	119045	Methylobacteriaceae		0.162499	64915	85015	Nocardioidaceae		0.099646	44728	433	Acetobacteraceae
	0.166243	80009	85015	Nocardioidaceae		0.14802	59131	119060	Burkholderiaceae		0.093152	41813	85029	Dietziaceae
	0.165019	79420	2813035	Parvibaculaceae		0.133319	53258	118882	Brucellaceae		0.091722	41171	41294	Bradyrhizobiaceae
	0.162104	78017	28056	Micromonosporaceae		0.128818	51460	75682	Oxalobacteraceae		0.091312	40987	119060	Burkholderiaceae
	0.156085	75120	2650922	Aestuariivirgaceae		0.12647	50522	186822	Paenibacillaceae		0.084	37705	2062	Streptomycetaceae
	0.152147	73225	2004	Streptosporangiaceae		0.119293	47655	76892	Caulobacteraceae		0.080616	36186	80864	Comamonadaceae
	0.145168	69866	1853232	Hymenobacteraceae		0.116672	46608	126	Planctomycetaceae		0.077207	34656	72276	Ectothiorhodospiraceae
	0.135097	65019	75682	Oxalobacteraceae		0.113605	45383	2004	Streptosporangiaceae		0.077178	34643	1853230	Crocinitomicaceae
	0.132298	63672	1737406	Tissierellaceae		0.112334	44875	2762286	Fulvivirgaceae		0.073908	33175	1937960	Lewinellaceae
	0.120085	57794	335929	Erythrobacteraceae		0.112279	44853	224372	Alcanivoracaceae		0.070056	31446	255475	Aurantimonadaceae
	0.116095	55874	1055686	Sandaracinaceae		0.112231	44834	41294	Bradyrhizobiaceae		0.069	30972	558415	Marinilabiliaceae
	0.115225	55455	72276	Ectothiorhodospiraceae		0.108879	43495	332247	Trueperaceae		0.068526	30759	1762	Mycobacteriaceae
	0.102525	49343	1706371	Cellvibrionaceae		0.105124	41995	135620	Oceanospirillaceae		0.067993	30520	145358	Bogoriellaceae
	0.101131	48672	85026	Gordoniaceae		0.102759	41050	31957	Propionibacteriaceae		0.067748	30410	119045	Methylobacteriaceae
	0.094413	45439	1853230	Crocinitomicaceae		0.102549	40966	255475	Aurantimonadaceae		0.067245	30184	2762286	Fulvivirgaceae
	0.093069	44792	45404	Beijerinckiaceae		0.102213	40832	85016	Cellulomonadaceae		0.067189	30159	335929	Erythrobacteraceae
	0.090345	43481	186822	Paenibacillaceae		0.099605	39790	1268	Micrococcaceae		0.064932	29146	1331736	Ruaniaceae
	0.0892	42930	31	Myxococcaceae		0.098696	39427	119045	Methylobacteriaceae		0.063896	28681	641	Vibrionaceae
	0.085217	41013	85021	Intrasporangiaceae		0.097802	39070	72276	Ectothiorhodospiraceae		0.060318	27075	1706372	Halieaceae
	0.080363	38677	186818	Planococcaceae		0.094743	37848	433	Acetobacteraceae		0.058028	26047	596498	Nitriliruptoraceae
	0.078556	37807	135620	Oceanospirillaceae		0.0938	37471	1775411	Rhodanobacteraceae		0.055179	24768	85015	Nocardioidaceae
	0.07797	37525	568386	Sinobacteraceae		0.085987	34350	246874	Cryomorphaceae		0.054054	24263	118882	Brucellaceae
	0.077816	37451	72275	Alteromonadaceae		0.081424	32527	1706373	Microbulbiferaceae		0.050756	22783	75682	Oxalobacteraceae
	0.076681	36905	28256	Halomonadaceae		0.07653	30572	85002	Sphaerobacteraceae		0.0488	21905	119043	Rhodobiaceae
	0.076039	36596	335928	Xanthobacteraceae		0.072447	28941	135616	Piscirickettsiaceae		0.047602	21367	1706375	Spongiibacteraceae
	0.075027	36109	5593	Microascaceae		0.061207	24451	186824	Thermoactinomycetaceae		0.045265	20318	1055686	Sandaracinaceae
	0.070776	34063	2008794	Zoogloeaceae		0.060238	24064	1471398	Prolixibacteraceae		0.04492	20163	85025	Nocardiaceae
	0.069644	33518	1653	Corynebacteriaceae		0.057517	22977	200667	Flammeovirgaceae		0.042264	18971	815	Bacteroidaceae
	0.066858	32177	1046	Chromatiaceae		0.057109	22814	188786	Thermaceae		0.040281	18081	186823	Alicyclobacillaceae
	0.064597	31089	2005520	Dysgonomonadaceae		0.054231	21664	1706372	Halieaceae		0.039718	17828	200667	Flammeovirgaceae
	0.064427	31007	255475	Aurantimonadaceae		0.053855	21514	1706375	Spongiibacteraceae		0.036757	16499	246874	Cryomorphaceae
	0.062536	30097	206379	Nitrosomonadaceae		0.051187	20448	641	Vibrionaceae		0.03673	16487	31979	Clostridiaceae
	0.061646	29669	31993	Methylocystaceae		0.050899	20333	558415	Marinilabiliaceae		0.035037	15727	28056	Micromonosporaceae
	0.053585	25789	126	Planctomycetaceae		0.050203	20055	2036754	Chelatococcaceae		0.035032	15725	1268	Micrococcaceae
	0.051796	24928	186824	Thermoactinomycetaceae		0.047982	19168	2304686	Hungateiclostridiaceae		0.033671	15114	2448023	Ilumatobacteraceae
	0.050453	24282	49	Polyangiaceae		0.045629	18228	85025	Nocardiaceae		0.033455	15017	1706373	Microbulbiferaceae
	0.049003	23584	1508635	Roseiflexaceae		0.044641	17833	85019	Brevibacteriaceae		0.032212	14459	186818	Planococcaceae
	0.045392	21846	2689614	Steroidobacteraceae		0.040463	16164	5593	Microascaceae		0.032181	14445	85021	Intrasporangiaceae
	0.045311	21807	2691357	Pirellulaceae		0.04013	16031	2008794	Zoogloeaceae		0.03176	14256	2005520	Dysgonomonadaceae
	0.045298	21801	224372	Alcanivoracaceae		0.03873	15472	403	Methylococcaceae		0.03143	14108	85019	Brevibacteriaceae
	0.044374	21356	31979	Clostridiaceae		0.037546	14999	85020	Dermabacteraceae		0.030408	13649	1937961	Haliscomenobacteraceae
	0.040794	19633	75787	Rhodocyclaceae		0.037213	14866	2762301	Marivirgaceae		0.029501	13242	2762306	Roseivirgaceae
	0.040582	19531	403	Methylococcaceae		0.037046	14799	31	Myxococcaceae		0.029405	13199	335928	Xanthobacteraceae
	0.039302	18915	2762286	Fulvivirgaceae		0.036575	14611	2805590	Ornithinimicrobiaceae		0.029238	13124	1046	Chromatiaceae
	0.039002	18771	1471398	Prolixibacteraceae		0.035416	14148	267893	Idiomarinaceae		0.028812	12933	186807	Peptococcaceae
	0.034643	16673	641	Vibrionaceae		0.035243	14079	2762276	Cesiribacteraceae		0.028623	12848	85016	Cellulomonadaceae
	0.034631	16667	1706372	Halieaceae		0.035048	14001	183710	Deinococcaceae		0.028587	12832	2691357	Pirellulaceae
	0.034045	16385	815	Bacteroidaceae		0.034735	13876	186807	Peptococcaceae		0.027344	12274	84642	Aeromonadaceae
	0.032703	15739	104174	Oscillochloridaceae		0.034485	13776	568386	Sinobacteraceae		0.026286	11799	1643949	Petrotogaceae
	0.031998	15400	1499392	Chromobacteriaceae		0.034425	13752	85021	Intrasporangiaceae		0.025099	11266	2762301	Marivirgaceae
	0.031676	15245	2448023	Ilumatobacteraceae		0.033078	13214	2762302	Reichenbachiellaceae		0.024642	11061	1042322	Demequinaceae
	0.031182	15007	171551	Porphyromonadaceae		0.031874	12733	31979	Clostridiaceae		0.024384	10945	85017	Promicromonosporaceae
	0.031009	14924	85002	Sphaerobacteraceae		0.031721	12672	666507	Phycisphaeraceae		0.024194	10860	31993	Methylocystaceae
	0.03099	14915	85029	Dietziaceae		0.031539	12599	335928	Xanthobacteraceae		0.023724	10649	1775411	Rhodanobacteraceae
	0.030926	14884	633392	Iamiaceae		0.031536	12598	2762306	Roseivirgaceae		0.022918	10287	1573805	Marinifilaceae
	0.030492	14675	224464	Kofleriaceae		0.030725	12274	815	Bacteroidaceae		0.022882	10271	2012	Thermomonosporaceae
	0.029927	14403	1903411	Yersiniaceae		0.029909	11948	186818	Planococcaceae		0.02269	10185	126	Planctomycetaceae
	0.028015	13483	200667	Flammeovirgaceae		0.028805	11507	1813606	Balneolaceae		0.022341	10028	85020	Dermabacteraceae
	0.027329	13153	558415	Marinilabiliaceae		0.028692	11462	219687	Gemmatimonadaceae		0.021897	9829	85030	Geodermatophilaceae
	0.027296	13137	481	Neisseriaceae		0.028427	11356	134623	Opitutaceae		0.021844	9805	2137278	Salinarimonadaceae
	0.0266	12802	2049	Actinomycetaceae		0.027896	11144	267890	Shewanellaceae		0.021405	9608	2762302	Reichenbachiellaceae
	0.025977	12502	1763524	Isosphaeraceae		0.026815	10712	2005520	Dysgonomonadaceae		0.021302	9562	255527	Saccharospirillaceae
	0.025283	12168	1344955	Rhizopodaceae		0.025886	10341	39	Archangiaceae		0.020552	9225	2004	Streptosporangiaceae
	0.025173	12115	1903409	Erwiniaceae		0.0253	10107	267888	Pseudoalteromonadaceae		0.020258	9093	2772535	Salibacteraceae
	0.024682	11879	332247	Trueperaceae		0.023731	9480	31993	Methylocystaceae		0.019919	8941	403	Methylococcaceae
	0.023805	11457	2005525	Tannerellaceae		0.023558	9411	1162	Nostocaceae		0.019738	8860	2005525	Tannerellaceae
	0.02377	11440	39	Archangiaceae		0.022642	9045	206379	Nitrosomonadaceae		0.0194	8708	45404	Beijerinckiaceae
	0.02233	10747	213483	Bdellovibrionaceae		0.022434	8962	49	Polyangiaceae		0.018493	8301	213119	Desulfobacteraceae
	0.021408	10303	81852	Enterococcaceae		0.021836	8723	415002	Puniceicoccaceae		0.017725	7956	267888	Pseudoalteromonadaceae
	0.020965	10090	2008795	Azonexaceae		0.021681	8661	84642	Aeromonadaceae		0.017693	7942	267890	Shewanellaceae
	0.020554	9892	90964	Staphylococcaceae		0.02148	8581	75787	Rhodocyclaceae		0.017598	7899	89374	Saprospiraceae
	0.020547	9889	475964	Caldilineaceae		0.021122	8438	2448023	Ilumatobacteraceae		0.017491	7851	2049	Actinomycetaceae
	0.020323	9781	541000	Ruminococcaceae		0.020952	8370	1499392	Chromobacteriaceae		0.017364	7794	2036754	Chelatococcaceae
	0.020281	9761	84642	Aeromonadaceae		0.020011	7994	1937960	Lewinellaceae		0.017194	7718	171552	Prevotellaceae
	0.020209	9726	31957	Propionibacteriaceae		0.019863	7935	45404	Beijerinckiaceae		0.017168	7706	563843	Rhodothermaceae
	0.020153	9699	1706375	Spongiibacteraceae		0.019298	7709	2691359	Lacipirellulaceae		0.01651	7411	2770092	Tepidanaerobacteraceae
	0.020038	9644	119043	Rhodobiaceae		0.01929	7706	2813035	Parvibaculaceae		0.016297	7315	2008794	Zoogloeaceae
	0.019384	9329	186803	Lachnospiraceae		0.018977	7581	267889	Colwelliaceae		0.016216	7279	135616	Piscirickettsiaceae
	0.01832	8817	145358	Bogoriellaceae		0.018892	7547	90964	Staphylococcaceae		0.015735	7063	2805590	Ornithinimicrobiaceae
	0.018314	8814	32011	Methylophilaceae		0.018126	7241	74712	Frankiaceae		0.015731	7061	510685	Sneathiellaceae
	0.016423	7904	171552	Prevotellaceae		0.017713	7076	85030	Geodermatophilaceae		0.014797	6642	171551	Porphyromonadaceae
	0.015789	7599	134623	Opitutaceae		0.017613	7036	213119	Desulfobacteraceae		0.014728	6611	1706374	Porticoccaceae
	0.015789	7599	183710	Deinococcaceae		0.017358	6934	633392	Iamiaceae		0.014472	6496	183710	Deinococcaceae
	0.015588	7502	85030	Geodermatophilaceae		0.01708	6823	69657	Hyphomonadaceae		0.014209	6378	1499392	Chromobacteriaceae
	0.015457	7439	510685	Sneathiellaceae		0.017077	6822	1706374	Porticoccaceae		0.014046	6305	2066434	Geminicoccaceae
	0.015332	7379	194924	Desulfovibrionaceae		0.016637	6646	1763524	Isosphaeraceae		0.013986	6278	2800061	Maricaulaceae
	0.014871	7157	1706374	Porticoccaceae		0.016426	6562	2005525	Tannerellaceae		0.013833	6209	1333713	Schleiferiaceae
	0.01453	6993	1706373	Microbulbiferaceae		0.016046	6410	255527	Saccharospirillaceae		0.013761	6177	186814	Thermoanaerobacteraceae
	0.014179	6824	2211325	Vicinamibacteraceae		0.015896	6350	186803	Lachnospiraceae		0.013652	6128	568386	Sinobacteraceae
	0.014146	6808	267893	Idiomarinaceae		0.015801	6312	2049	Actinomycetaceae		0.013347	5991	194924	Desulfovibrionaceae
	0.014108	6790	213119	Desulfobacteraceae		0.015618	6239	119043	Rhodobiaceae		0.01332	5979	1903414	Morganellaceae
	0.013849	6665	1400857	Candidatus Competibacteraceae		0.014857	5935	135617	Thiotrichaceae		0.013264	5954	2035710	Thioalkalibacteraceae
	0.013741	6613	74712	Frankiaceae		0.014769	5900	204434	Acidobacteriaceae		0.013253	5949	90964	Staphylococcaceae
	0.013333	6417	206349	Hydrogenophilaceae		0.014276	5703	85022	Jonesiaceae		0.012955	5815	206379	Nitrosomonadaceae
	0.013223	6364	186807	Peptococcaceae		0.014006	5595	2800061	Maricaulaceae		0.012576	5645	1737406	Tissierellaceae
	0.012641	6084	712	Pasteurellaceae		0.013903	5554	134621	Verrucomicrobia subdivision 3		0.012413	5572	1903411	Yersiniaceae
	0.012602	6065	72294	Campylobacteraceae		0.013798	5512	1653	Corynebacteriaceae		0.012153	5455	1903409	Erwiniaceae
	0.012336	5937	2762302	Reichenbachiellaceae		0.013705	5475	1804993	Longimicrobiaceae		0.012028	5399	2685818	Acuticoccaceae
	0.012232	5887	135617	Thiotrichaceae		0.013685	5467	292628	Anaerolineaceae		0.011707	5255	203557	Verrucomicrobiaceae
	0.012232	5887	1813606	Balneolaceae		0.013412	5358	194924	Desulfovibrionaceae		0.011669	5238	186803	Lachnospiraceae
	0.012168	5856	267890	Shewanellaceae		0.01331	5317	145358	Bogoriellaceae		0.011658	5233	171550	Rikenellaceae
	0.011889	5722	772	Bartonellaceae		0.013175	5263	1524213	Vulgatibacteraceae		0.011438	5134	2772534	Vicingaceae
	0.011879	5717	135616	Piscirickettsiaceae		0.013097	5232	1648490	Rubritaleaceae		0.011424	5128	712	Pasteurellaceae
	0.011796	5677	444	Legionellaceae		0.01309	5229	1400857	Candidatus Competibacteraceae		0.011257	5053	649777	Synergistaceae
	0.01175	5655	1937960	Lewinellaceae		0.012974	5183	171552	Prevotellaceae		0.011103	4984	75787	Rhodocyclaceae
	0.011567	5567	2762306	Roseivirgaceae		0.012646	5052	1914233	Gemmataceae		0.011079	4973	137	Spirochaetaceae
	0.011422	5497	110618	Nectriaceae		0.012641	5050	1676141	Wenzhouxiangellaceae		0.011066	4967	84994	Acidimicrobiaceae
	0.011204	5392	85019	Brevibacteriaceae		0.012556	5016	1903414	Morganellaceae		0.010952	4916	267889	Colwelliaceae
	0.011077	5331	2137278	Salinarimonadaceae		0.012198	4873	1217100	Jiangellaceae		0.010836	4864	31957	Propionibacteriaceae
	0.011054	5320	1300	Streptococcaceae		0.012158	4857	444	Legionellaceae		0.010736	4819	69657	Hyphomonadaceae
	0.010819	5207	2691359	Lacipirellulaceae		0.012103	4835	186814	Thermoanaerobacteraceae		0.01056	4740	1653	Corynebacteriaceae
	0.010684	5142	681950	Glomerellaceae		0.012071	4822	213422	Geobacteraceae		0.010495	4711	597359	Kiloniellaceae
	0.010624	5113	1676141	Wenzhouxiangellaceae		0.012018	4801	35718	Chaetomiaceae		0.010484	4706	85026	Gordoniaceae
	0.010622	5112	204434	Acidobacteriaceae		0.011825	4724	171551	Porphyromonadaceae		0.010373	4656	655351	Cohaesibacteraceae
	0.010381	4996	171550	Rikenellaceae		0.011725	4684	1573805	Marinifilaceae		0.010257	4604	1676141	Wenzhouxiangellaceae
	0.010339	4976	219687	Gemmatimonadaceae		0.011653	4655	1055686	Sandaracinaceae		0.009809	4403	541000	Ruminococcaceae
	0.010312	4963	2138247	Coprothermobacteraceae		0.011585	4628	1676650	Limnochordaceae		0.009631	4323	1798913	Microthrixaceae
	0.010269	4942	1914233	Gemmataceae		0.01148	4586	541000	Ruminococcaceae		0.009613	4315	135617	Thiotrichaceae
	0.01016	4890	715221	Caldicoprobacteraceae		0.011235	4488	1903409	Erwiniaceae		0.009424	4230	2813859	Natronospirillaceae
	0.010109	4865	246874	Cryomorphaceae		0.011122	4443	213121	Desulfobulbaceae		0.009415	4226	213422	Geobacteraceae
	0.009886	4758	84994	Acidimicrobiaceae		0.010897	4353	1903411	Yersiniaceae		0.00931	4179	742031	Salinisphaeraceae
	0.009658	4648	188786	Thermaceae		0.010146	4053	224379	Hahellaceae		0.009259	4156	1217100	Jiangellaceae
	0.009608	4624	267888	Pseudoalteromonadaceae		0.010133	4048	137	Spirochaetaceae		0.009205	4132	444	Legionellaceae
	0.009334	4492	2712270	Xylanivirgaceae		0.010088	4030	32011	Methylophilaceae		0.008945	4015	224379	Hahellaceae
	0.009325	4488	649777	Synergistaceae		0.010016	4001	481	Neisseriaceae		0.008934	4010	2066474	Endozoicomonadaceae
	0.009165	4411	35718	Chaetomiaceae		0.009968	3982	189779	Nitrospiraceae		0.008742	3924	2304686	Hungateiclostridiaceae
	0.009147	4402	213422	Geobacteraceae		0.009853	3936	1771355	Tepidisphaeraceae		0.0087	3905	908622	Euzebyaceae
	0.009072	4366	2066434	Geminicoccaceae		0.00975	3895	186823	Alicyclobacillaceae		0.008475	3804	942	Anaplasmataceae
	0.008881	4274	1217100	Jiangellaceae		0.009625	3845	1522127	Catalimonadaceae		0.008406	3773	31984	Heliobacteriaceae
	0.008818	4244	2146	Acholeplasmataceae		0.009605	3837	4854	Mortierellaceae		0.008361	3753	1890438	Leptolyngbyaceae
	0.008702	4188	69657	Hyphomonadaceae		0.009092	3632	655351	Cohaesibacteraceae		0.008221	3690	255526	Halothiobacillaceae
	0.00864	4158	1106	Chloroflexaceae		0.008992	3592	1333713	Schleiferiaceae		0.008183	3673	49	Polyangiaceae
	0.008617	4147	2304686	Hungateiclostridiaceae		0.008874	3545	2066474	Endozoicomonadaceae		0.008125	3647	81852	Enterococcaceae
	0.008583	4131	2800061	Maricaulaceae		0.008844	3533	1331736	Ruaniaceae		0.008049	3613	213121	Desulfobulbaceae
	0.008567	4123	213121	Desulfobulbaceae		0.008824	3525	2800062	Robiginitomaculaceae		0.008027	3603	1892254	Oscillatoriaceae
	0.008442	4063	292628	Anaerolineaceae		0.008821	3524	85034	Glycomycetaceae		0.008022	3601	186821	Sporolactobacillaceae
	0.008386	4036	1382930	Ardenticatenaceae		0.008816	3522	1920240	Kangiellaceae		0.007927	3558	204434	Acidobacteriaceae
	0.008313	4001	224463	Nannocystaceae		0.008634	3449	1890438	Leptolyngbyaceae		0.00786	3528	2690195	Elioraeaceae
	0.008176	3935	2792775	Alsobacteraceae		0.008601	3436	712	Pasteurellaceae		0.007846	3522	33958	Lactobacillaceae
	0.008074	3886	1162	Nostocaceae		0.008471	3384	33958	Lactobacillaceae		0.007501	3367	2772533	Luteibaculaceae
	0.008045	3872	655351	Cohaesibacteraceae		0.008391	3352	255474	Parvularculaceae		0.007483	3359	74712	Frankiaceae
	0.008037	3868	2005523	Paludibacteraceae		0.008306	3318	213421	Desulfuromonadaceae		0.007423	3332	1300	Streptococcaceae
	0.008004	3852	2008793	Sterolibacteriaceae		0.008158	3259	1300	Streptococcaceae		0.007361	3304	481	Neisseriaceae
	0.007968	3835	2805590	Ornithinimicrobiaceae		0.008156	3258	171550	Rikenellaceae		0.007176	3221	255474	Parvularculaceae
	0.007898	3801	1524213	Vulgatibacteraceae		0.00795	3176	2137278	Salinarimonadaceae		0.007147	3208	1763524	Isosphaeraceae
	0.007869	3787	34379	Pseudeurotiaceae		0.007763	3101	772	Bartonellaceae		0.00712	3196	1522127	Catalimonadaceae
	0.007823	3765	1131492	Aspergillaceae		0.007755	3098	206349	Hydrogenophilaceae		0.007118	3195	1162	Nostocaceae
	0.007748	3729	137	Spirochaetaceae		0.007625	3046	1042322	Demequinaceae		0.007062	3170	1903410	Pectobacteriaceae
	0.00768	3696	92713	Parachlamydiaceae		0.007527	3007	1937961	Haliscomenobacteraceae		0.00702	3151	85033	Sporichthyaceae
	0.0072	3465	134621	Verrucomicrobia subdivision 3		0.007505	2998	85026	Gordoniaceae		0.006962	3125	85002	Sphaerobacteraceae
	0.007092	3413	189779	Nitrospiraceae		0.007362	2941	2685818	Acuticoccaceae		0.006962	3125	2762276	Cesiribacteraceae
	0.006986	3362	81850	Leuconostocaceae		0.007337	2931	510685	Sneathiellaceae		0.006926	3109	213421	Desulfuromonadaceae
	0.006932	3336	2092	Mycoplasmataceae		0.007317	2923	110618	Nectriaceae		0.006897	3096	170	Leptospiraceae
	0.006834	3289	1524216	Labilitrichaceae		0.007017	2803	681950	Glomerellaceae		0.006532	2932	191412	Chlorobiaceae
	0.006824	3284	186828	Carnobacteriaceae		0.006886	2751	1890426	Synechococcaceae		0.006193	2780	189779	Nitrospiraceae
	0.006684	3217	267889	Colwelliaceae		0.006804	2718	1836792	Chthoniobacteraceae		0.0061	2738	1400857	Candidatus Competibacteraceae
	0.00667	3210	2762301	Marivirgaceae		0.006739	2692	72294	Campylobacteraceae		0.005964	2677	1331809	Kordiimonadaceae
	0.006522	3139	255527	Saccharospirillaceae		0.006699	2676	1692041	Acidiferrobacteraceae		0.005939	2666	1920240	Kangiellaceae
	0.006506	3131	415002	Puniceicoccaceae		0.006586	2631	191033	Oleiphilaceae		0.005919	2657	72294	Campylobacteraceae
	0.006429	3094	1333713	Schleiferiaceae		0.006523	2606	2726069	Kribbellaceae		0.005852	2627	1843490	Sporomusaceae
	0.006381	3071	1798913	Microthrixaceae		0.006426	2567	2066434	Geminicoccaceae		0.005821	2613	2689614	Steroidobacteraceae
	0.006275	3020	1042322	Demequinaceae		0.006421	2565	81852	Enterococcaceae		0.005819	2612	39	Archangiaceae
	0.00626	3013	1524215	Anaeromyxobacteraceae		0.006356	2539	1344955	Rhizopodaceae		0.005775	2592	85034	Glycomycetaceae
	0.006223	2995	1508536	Kallotenuaceae		0.006286	2511	191412	Chlorobiaceae		0.005656	2539	188786	Thermaceae
	0.006208	2988	213421	Desulfuromonadaceae		0.006213	2482	2805400	Actinopolymorphaceae		0.005654	2538	31977	Veillonellaceae
	0.006192	2980	85028	Tsukamurellaceae		0.006178	2468	170	Leptospiraceae		0.005605	2516	2650922	Aestuariivirgaceae
	0.006142	2956	1331736	Ruaniaceae		0.006143	2454	84994	Acidimicrobiaceae		0.005592	2510	415002	Puniceicoccaceae
	0.006067	2920	2008790	Thiobacillaceae		0.00612	2445	1131492	Aspergillaceae		0.005449	2446	972	Halanaerobiaceae
	0.006065	2919	85034	Glycomycetaceae		0.005955	2379	742031	Salinisphaeraceae		0.005378	2414	1853227	Rubricoccaceae
	0.006034	2904	33958	Lactobacillaceae		0.005853	2338	84997	Rubrobacteraceae		0.005371	2411	191033	Oleiphilaceae
	0.006007	2891	474942	Ophiocordycipitaceae		0.005702	2278	1524215	Anaeromyxobacteraceae		0.005347	2400	1853231	Odoribacteraceae
	0.00599	2883	186806	Eubacteriaceae		0.00568	2269	1737406	Tissierellaceae		0.005275	2368	2813951	Terasakiellaceae
	0.005949	2863	1937961	Haliscomenobacteraceae		0.005615	2243	649777	Synergistaceae		0.005193	2331	186828	Carnobacteriaceae
	0.005924	2851	2685818	Acuticoccaceae		0.005605	2239	1903410	Pectobacteriaceae		0.005155	2314	1890426	Synechococcaceae
	0.005899	2839	909930	Acidaminococcaceae		0.00555	2217	2008790	Thiobacillaceae		0.004886	2193	2800062	Robiginitomaculaceae
	0.005878	2829	1573805	Marinifilaceae		0.00549	2193	2650922	Aestuariivirgaceae		0.004759	2136	772	Bartonellaceae
	0.005795	2789	186814	Thermoanaerobacteraceae		0.00548	2189	85031	Nakamurellaceae		0.004701	2110	1643948	Kosmotogaceae
	0.005749	2767	170	Leptospiraceae		0.005347	2136	475964	Caldilineaceae		0.004574	2053	1970190	Salinivirgaceae
	0.005679	2733	31953	Bifidobacteriaceae		0.005332	2130	224463	Nannocystaceae		0.004489	2015	219687	Gemmatimonadaceae
	0.00566	2724	2762276	Cesiribacteraceae		0.005269	2105	89374	Saprospiraceae		0.00448	2011	1840213	Lentimicrobiaceae
	0.005641	2715	5129	Hypocreaceae		0.005217	2084	320599	Solirubrobacteraceae		0.00444	1993	1853233	Thermonemataceae
	0.005483	2639	33925	Entomoplasmataceae		0.005217	2084	2211325	Vicinamibacteraceae		0.0043	1930	84997	Rubrobacteraceae
	0.005481	2638	89374	Saprospiraceae		0.005214	2083	2806305	Aggregatilineaceae		0.004248	1907	134623	Opitutaceae
	0.005446	2621	90627	Gallionellaceae		0.005164	2063	2772534	Vicingaceae		0.004228	1898	186804	Peptostreptococcaceae
	0.005431	2614	119859	Tolypothrichaceae		0.005119	2045	2008793	Sterolibacteriaceae		0.004217	1893	2005523	Paludibacteraceae
	0.005417	2607	186804	Peptostreptococcaceae		0.004984	1991	539000	Clostridiales Family XVII. Incertae Sedis		0.004193	1882	186827	Aerococcaceae
	0.005417	2607	2726069	Kribbellaceae		0.004931	1970	1843490	Sporomusaceae		0.004168	1871	32011	Methylophilaceae
	0.005415	2606	1890426	Synechococcaceae		0.004874	1947	145357	Dermacoccaceae		0.004055	1820	1524213	Vulgatibacteraceae
	0.005377	2588	224379	Hahellaceae		0.004744	1895	1738654	Woeseiaceae		0.004032	1810	1937962	Microscillaceae
	0.005348	2574	1890438	Leptolyngbyaceae		0.004724	1887	145360	Sanguibacteraceae		0.003974	1784	267892	Ferrimonadaceae
	0.00533	2565	1903410	Pectobacteriaceae		0.004706	1880	908622	Euzebyaceae		0.003905	1753	72293	Helicobacteraceae
	0.005251	2527	2690195	Elioraeaceae		0.004694	1875	2005523	Paludibacteraceae		0.003765	1690	186806	Eubacteriaceae
	0.005238	2521	191412	Chlorobiaceae		0.004644	1855	90627	Gallionellaceae		0.003734	1676	1914233	Gemmataceae
	0.005234	2519	85020	Dermabacteraceae		0.004573	1827	2762284	Flexibacteraceae		0.003674	1649	1892252	Microcoleaceae
	0.005209	2507	225058	Acidithiobacillaceae		0.004553	1819	596498	Nitriliruptoraceae		0.003647	1637	83778	Kineosporiaceae
	0.00518	2493	255474	Parvularculaceae		0.004551	1818	83778	Kineosporiaceae		0.003622	1626	134621	Verrucomicrobia subdivision 3
	0.005097	2453	742031	Salinisphaeraceae		0.004523	1807	2772535	Salibacteraceae		0.003585	1609	186820	Listeriaceae
	0.005032	2422	145360	Sanguibacteraceae		0.004453	1779	31953	Bifidobacteriaceae		0.00358	1607	2159	Methanobacteriaceae
	0.004912	2364	186823	Alicyclobacillaceae		0.004438	1773	320583	Conexibacteraceae		0.003565	1600	2726069	Kribbellaceae
	0.004885	2351	83778	Kineosporiaceae		0.004433	1771	85029	Dietziaceae		0.003551	1594	1962854	Calditrichaceae
	0.004818	2319	189773	Herpetosiphonaceae		0.004383	1751	1331809	Kordiimonadaceae		0.003542	1590	1890450	Aphanothecaceae
	0.004814	2317	1331809	Kordiimonadaceae		0.004228	1689	2008795	Azonexaceae		0.00352	1580	332247	Trueperaceae
	0.00476	2291	1836792	Chthoniobacteraceae		0.00422	1686	1937962	Microscillaceae		0.003362	1509	2792775	Alsobacteraceae
	0.004588	2208	34397	Clavicipitaceae		0.004215	1684	1798913	Microthrixaceae		0.00334	1499	2005473	Muribaculaceae
	0.004567	2198	118968	Coxiellaceae		0.004153	1659	972	Halanaerobiaceae		0.003322	1491	2691359	Lacipirellulaceae
	0.004532	2181	145357	Dermacoccaceae		0.00415	1658	213483	Bdellovibrionaceae		0.003299	1481	2066491	Emcibacteraceae
	0.004494	2163	1033978	Plectosphaerellaceae		0.004133	1651	267894	Psychromonadaceae		0.003081	1383	90627	Gallionellaceae
	0.004365	2101	2066474	Endozoicomonadaceae		0.00406	1622	474942	Ophiocordycipitaceae		0.003008	1350	1843491	Selenomonadaceae
	0.004338	2088	1643949	Petrotogaceae		0.003983	1591	267892	Ferrimonadaceae		0.003003	1348	2071613	Raineyaceae
	0.004332	2085	1920240	Kangiellaceae		0.003943	1575	715221	Caldicoprobacteraceae		0.003001	1347	2206	Methanosarcinaceae
	0.004316	2077	1937962	Microscillaceae		0.003928	1569	361606	Patulibacteraceae		0.002996	1345	292628	Anaerolineaceae
	0.004278	2059	2714749	Lichenibacteriaceae		0.003923	1567	2024981	Notoacmeibacteraceae		0.002967	1332	715221	Caldicoprobacteraceae
	0.00423	2036	1522127	Catalimonadaceae		0.00392	1566	2159	Methanobacteriaceae		0.002965	1331	145357	Dermacoccaceae
	0.004178	2011	186827	Aerococcaceae		0.003875	1548	1853231	Odoribacteraceae		0.00291	1306	2008793	Sterolibacteriaceae
	0.004162	2003	2770092	Tepidanaerobacteraceae		0.003855	1540	2690195	Elioraeaceae		0.002907	1305	539000	Clostridiales Family XVII. Incertae Sedis
	0.00411	1978	543349	Symbiobacteriaceae		0.003853	1539	1892254	Oscillatoriaceae		0.002858	1283	224463	Nannocystaceae
	0.004083	1965	128827	Erysipelotrichaceae		0.003827	1529	2772226	Sulfuricellaceae		0.002843	1276	267894	Psychromonadaceae
	0.004077	1962	1853231	Odoribacteraceae		0.00382	1526	31984	Heliobacteriaceae		0.002807	1260	320599	Solirubrobacteraceae
	0.004068	1958	1779135	Bradymonadaceae		0.00382	1526	543349	Symbiobacteriaceae		0.002758	1238	2762317	Thermoflexibacteraceae
	0.004033	1941	34489	Mucoraceae		0.003817	1525	1508635	Roseiflexaceae		0.002685	1205	1644061	Natrialbaceae
	0.003896	1875	2772226	Sulfuricellaceae		0.003805	1520	5129	Hypocreaceae		0.002584	1160	1127830	Candidatus Brocadiaceae
	0.003885	1870	1643957	Roseiarcaceae		0.003735	1492	104174	Oscillochloridaceae		0.002582	1159	2038695	Williamwhitmaniaceae
	0.003856	1856	2762284	Flexibacteraceae		0.003662	1463	2772533	Luteibaculaceae		0.00254	1140	85031	Nakamurellaceae
	0.003802	1830	1804993	Longimicrobiaceae		0.00363	1450	2066491	Emcibacteraceae		0.00252	1131	666507	Phycisphaeraceae
	0.003798	1828	241722	Eremomycetaceae		0.003572	1427	186804	Peptostreptococcaceae		0.002488	1117	213468	Syntrophaceae
	0.003746	1803	320599	Solirubrobacteraceae		0.003525	1408	186821	Sporolactobacillaceae		0.002431	1091	2762284	Flexibacteraceae
	0.003746	1803	2066491	Emcibacteraceae		0.003497	1397	186828	Carnobacteriaceae		0.002424	1088	31953	Bifidobacteriaceae
	0.00364	1752	85031	Nakamurellaceae		0.00348	1390	68298	Syntrophomonadaceae		0.002422	1087	1570339	Peptoniphilaceae
	0.00363	1747	84997	Rubrobacteraceae		0.00348	1390	622451	Actinopolysporaceae		0.002373	1065	1655514	Pelagibacteraceae
	0.003613	1739	2762317	Thermoflexibacteraceae		0.003465	1384	255526	Halothiobacillaceae		0.002304	1034	1903335	Balneicellaceae
	0.003599	1732	1962910	Bryobacteraceae		0.003442	1375	1096778	Thioalkalispiraceae		0.002292	1029	1692041	Acidiferrobacteraceae
	0.003566	1716	191033	Oleiphilaceae		0.003427	1369	225058	Acidithiobacillaceae		0.002284	1025	1892259	Aphanizomenonaceae
	0.003541	1704	1843490	Sporomusaceae		0.003402	1359	2762317	Thermoflexibacteraceae		0.002272	1020	1747769	Egibacteraceae
	0.003511	1690	2024981	Notoacmeibacteraceae		0.003382	1351	186806	Eubacteriaceae		0.002261	1015	213483	Bdellovibrionaceae
	0.003457	1664	2805400	Actinopolymorphaceae		0.003344	1336	213465	Syntrophobacteraceae		0.002261	1015	543371	Thermoanaerobacterales Family III. Incertae Sedis
	0.003435	1653	31977	Veillonellaceae		0.003302	1319	1647988	Akkermansiaceae		0.002243	1007	2008790	Thiobacillaceae
	0.003401	1637	809	Chlamydiaceae		0.003294	1316	1843491	Selenomonadaceae		0.002241	1006	224380	Desulfonatronaceae
	0.00336	1617	255526	Halothiobacillaceae		0.003287	1313	224464	Kofleriaceae		0.002217	995	1937968	Bernardetiaceae
	0.003273	1575	995019	Sutterellaceae		0.003259	1302	34379	Pseudeurotiaceae		0.002172	975	1182	Scytonemataceae
	0.003241	1560	1853233	Thermonemataceae		0.003259	1302	118968	Coxiellaceae		0.002112	948	145360	Sanguibacteraceae
	0.003223	1551	1096778	Thioalkalispiraceae		0.003239	1294	1127830	Candidatus Brocadiaceae		0.002061	925	2301193	Balneatrichaceae
	0.003127	1505	1648490	Rubritaleaceae		0.003237	1293	1840213	Lentimicrobiaceae		0.002054	922	2024981	Notoacmeibacteraceae
	0.003104	1494	1692041	Acidiferrobacteraceae		0.003174	1268	34397	Clavicipitaceae		0.002016	905	125316	Beutenbergiaceae
	0.003096	1490	2571193	Dictyobacteraceae		0.003119	1246	1892252	Microcoleaceae		0.002007	901	85018	Dermatophilaceae
	0.003023	1455	79807	Coniochaetaceae		0.003102	1239	188711	Thermodesulfobacteriaceae		0.001998	897	2661849	Calotrichaceae
	0.003011	1449	2800062	Robiginitomaculaceae		0.003034	1212	2813859	Natronospirillaceae		0.001994	895	118968	Coxiellaceae
	0.003005	1446	186821	Sporolactobacillaceae		0.002964	1184	213468	Syntrophaceae		0.001994	895	1524215	Anaeromyxobacteraceae
	0.003002	1445	5152	Ophiostomataceae		0.002956	1181	31977	Veillonellaceae		0.001976	887	224464	Kofleriaceae
	0.002988	1438	2723775	Lichenihabitantaceae		0.002876	1149	1508536	Kallotenuaceae		0.001967	883	39782	Blattabacteriaceae
	0.002953	1421	320583	Conexibacteraceae		0.002871	1147	1853227	Rubricoccaceae		0.001945	873	1921568	Micropepsaceae
	0.002942	1416	1843491	Selenomonadaceae		0.002859	1142	332161	Solibacteraceae		0.001934	868	2008795	Azonexaceae
	0.002934	1412	332161	Solibacteraceae		0.002821	1127	1853234	Persicobacteraceae		0.001909	857	1096778	Thioalkalispiraceae
	0.002926	1408	908622	Euzebyaceae		0.002814	1124	2792775	Alsobacteraceae		0.001907	856	2194	Methanomicrobiaceae
	0.002863	1378	216572	Oscillospiraceae		0.002781	1111	1853233	Thermonemataceae		0.001887	847	191394	Deferribacteraceae
	0.002813	1354	2005473	Muribaculaceae		0.002756	1101	1937968	Bernardetiaceae		0.001885	846	1544800	Rhodothalassiaceae
	0.002774	1335	563843	Rhodothermaceae		0.002608	1042	1524216	Labilitrichaceae		0.001856	833	225058	Acidithiobacillaceae
	0.002753	1325	2172021	Ancalomicrobiaceae		0.002558	1022	2206	Methanosarcinaceae		0.00184	826	128827	Erysipelotrichaceae
	0.00272	1309	666507	Phycisphaeraceae		0.002558	1022	449719	Granulosicoccaceae		0.001833	823	104174	Oscillochloridaceae
	0.002699	1299	1892252	Microcoleaceae		0.002546	1017	1486721	Methylothermaceae		0.001818	816	449719	Granulosicoccaceae
	0.002682	1291	1892254	Oscillatoriaceae		0.002508	1002	2005473	Muribaculaceae		0.001802	809	2771472	Sulfurovaceae
	0.002664	1282	474943	Cordycipitaceae		0.002478	990	1747769	Egibacteraceae		0.001776	797	68298	Syntrophomonadaceae
	0.002635	1268	1570339	Peptoniphilaceae		0.002436	973	2071613	Raineyaceae		0.001773	796	2714749	Lichenibacteriaceae
	0.00262	1261	2033035	Hypoxylaceae		0.002428	970	64898	Aquificaceae		0.001733	778	1738654	Woeseiaceae
	0.002564	1234	85018	Dermatophilaceae		0.002418	966	1033978	Plectosphaerellaceae		0.00172	772	53434	Halobacteroidaceae
	0.002562	1233	361606	Patulibacteraceae		0.002343	936	809	Chlamydiaceae		0.001709	767	320583	Conexibacteraceae
	0.002558	1231	2071613	Raineyaceae		0.002318	926	2691358	Thermoguttaceae		0.001707	766	203492	Fusobacteriaceae
	0.002545	1225	213468	Syntrophaceae		0.002173	868	128827	Erysipelotrichaceae		0.001691	759	1903416	Budviciaceae
	0.002522	1214	267892	Ferrimonadaceae		0.002168	866	597359	Kiloniellaceae		0.00168	754	1903412	Hafniaceae
	0.00252	1213	622454	Cryptosporangiaceae		0.002158	862	186820	Listeriaceae		0.001673	751	1334117	Melioribacteraceae
	0.002508	1207	2206	Methanosarcinaceae		0.00213	851	2146	Acholeplasmataceae		0.001649	740	1344955	Rhizopodaceae
	0.002493	1200	1921568	Micropepsaceae		0.002118	846	28568	Trichocomaceae		0.001633	733	1963271	Halorubraceae
	0.002491	1199	596498	Nitriliruptoraceae		0.002115	845	1921568	Micropepsaceae		0.001597	717	2771471	Thiovulaceae
	0.00246	1184	85022	Jonesiaceae		0.002093	836	1617891	Arenicellaceae		0.001595	716	1191479	Magnetococcaceae
	0.002416	1163	1840213	Lentimicrobiaceae		0.002073	828	125316	Beutenbergiaceae		0.001562	701	1890436	Pseudanabaenaceae
	0.002383	1147	2705999	Casimicrobiaceae		0.002065	825	1970190	Salinivirgaceae		0.001555	698	213116	Desulfomicrobiaceae
	0.002379	1145	1643826	Eggerthellaceae		0.002058	822	2661849	Calotrichaceae		0.001555	698	2760872	Tenuifilaceae
	0.002367	1139	72293	Helicobacteraceae		0.00205	819	1655514	Pelagibacteraceae		0.001546	694	539003	Bacillales Family X. Incertae Sedis
	0.002325	1119	1937968	Bernardetiaceae		0.002035	813	2571193	Dictyobacteraceae		0.001528	686	188709	Thermotogaceae
	0.002298	1106	186820	Listeriaceae		0.002023	808	543371	Thermoanaerobacterales Family III. Incertae Sedis		0.001528	686	2812006	Bruguierivoracaceae
	0.002277	1096	1647988	Akkermansiaceae		0.001953	780	622454	Cryptosporangiaceae		0.001493	670	213117	Desulfohalobiaceae
	0.002173	1046	84107	Coriobacteriaceae		0.001912	764	1890436	Pseudanabaenaceae		0.001441	647	795749	Ignavibacteriaceae
	0.002171	1045	1127830	Candidatus Brocadiaceae		0.001895	757	1182	Scytonemataceae		0.001439	646	1486721	Methylothermaceae
	0.002167	1043	263369	Bacteriovoracaceae		0.001892	756	1570339	Peptoniphilaceae		0.001432	643	2236	Halobacteriaceae
	0.002165	1042	2717338	Rhabdaerophilaceae		0.001882	752	471823	Haloplasmataceae		0.00141	633	206349	Hydrogenophilaceae
	0.002151	1035	1028423	Ceratocystidaceae		0.001875	749	1962854	Calditrichaceae		0.001404	630	543372	Thermoanaerobacterales Family IV. Incertae Sedis
	0.002126	1023	225059	Thermithiobacillaceae		0.001862	744	79807	Coniochaetaceae		0.001399	628	909930	Acidaminococcaceae
	0.002111	1016	2813951	Terasakiellaceae		0.00186	743	53434	Halobacteroidaceae		0.001377	618	2772226	Sulfuricellaceae
	0.002078	1000	125316	Beutenbergiaceae		0.001847	738	1382930	Ardenticatenaceae		0.001368	614	204431	Fibrobacteraceae
	0.002013	969	213465	Syntrophobacteraceae		0.001832	732	72293	Helicobacteraceae		0.001366	613	1433378	Motilibacteraceae
	0.001986	956	597359	Kiloniellaceae		0.001832	732	191394	Deferribacteraceae		0.00135	606	2005519	Barnesiellaceae
	0.001978	952	2159	Methanobacteriaceae		0.00181	723	1106	Chloroflexaceae		0.001348	605	1892263	Hapalosiphonaceae
	0.001926	927	68298	Syntrophomonadaceae		0.001777	710	580372	Mariprofundaceae		0.001332	598	332161	Solibacteraceae
	0.001907	918	1903412	Hafniaceae		0.001775	709	1240483	Orbaceae		0.001317	591	2805400	Actinopolymorphaceae
	0.001885	907	267894	Psychromonadaceae		0.001765	705	474943	Cordycipitaceae		0.001312	589	809	Chlamydiaceae
	0.001864	897	31984	Heliobacteriaceae		0.001752	700	186827	Aerococcaceae		0.001292	580	1266054	Algiphilaceae
	0.001835	883	308925	Diversisporaceae		0.001715	685	775	Rickettsiaceae		0.001268	569	1131492	Aspergillaceae
	0.001835	883	1486721	Methylothermaceae		0.001707	682	85018	Dermatophilaceae		0.001265	568	2483367	Sedimentisphaeraceae
	0.001804	868	972	Halanaerobiaceae		0.0017	679	2813951	Terasakiellaceae		0.001228	551	213465	Syntrophobacteraceae
	0.001777	855	110846	Pyronemataceae		0.001682	672	2303730	Prochlorotrichaceae		0.001223	549	2805401	Antricoccaceae
	0.001768	851	203492	Fusobacteriaceae		0.00168	671	1962910	Bryobacteraceae		0.001214	545	453228	Desulfarculaceae
	0.001766	850	543371	Thermoanaerobacterales Family III. Incertae Sedis		0.00165	659	2048906	Pyrinomonadaceae		0.00121	543	2810280	Coprobacillaceae
	0.001762	848	2772535	Salibacteraceae		0.00164	655	1643826	Eggerthellaceae		0.001203	540	1853225	Salinibacteraceae
	0.00176	847	36751	Glomeraceae		0.001637	654	2033035	Hypoxylaceae		0.001199	538	471823	Haloplasmataceae
	0.00175	842	43219	Herpotrichiellaceae		0.001627	650	5152	Ophiostomataceae		0.001192	535	1033997	Nitrososphaeraceae
	0.0017	818	1827282	Ventosimonadaceae		0.001627	650	2301193	Balneatrichaceae		0.00119	534	1442156	Ferrovaceae
	0.001675	806	2806305	Aggregatilineaceae		0.0016	639	1755824	Egicoccaceae		0.001185	532	84107	Coriobacteriaceae
	0.001625	782	543314	Clostridiales Family XIII. Incertae Sedis		0.001555	621	204431	Fibrobacteraceae		0.001185	532	2717338	Rhabdaerophilaceae
	0.001623	781	539000	Clostridiales Family XVII. Incertae Sedis		0.001552	620	543347	Clostridiales Family XVI. Incertae Sedis		0.001176	528	1777752	Candidatus Paracaedibacteraceae
	0.001606	773	388449	Ktedonobacteraceae		0.001492	596	513556	Syntrophorhabdaceae		0.001161	521	1644056	Haloferacaceae
	0.001604	772	1240483	Orbaceae		0.001484	593	2771471	Thiovulaceae		0.001143	513	1382930	Ardenticatenaceae
	0.001602	771	47181	Ascodesmidaceae		0.001472	588	2682227	Tepidiformaceae		0.001112	499	1804993	Longimicrobiaceae
	0.001598	769	37990	Xylariaceae		0.001462	584	213117	Desulfohalobiaceae		0.001105	496	388449	Ktedonobacteraceae
	0.001583	762	449719	Granulosicoccaceae		0.001454	581	2714749	Lichenibacteriaceae		0.001098	493	622451	Actinopolysporaceae
	0.001579	760	1890436	Pseudanabaenaceae		0.001449	579	1892259	Aphanizomenonaceae		0.001094	491	1853234	Persicobacteraceae
	0.001544	743	2682227	Tepidiformaceae		0.001439	575	868	Cardiobacteriaceae		0.001092	490	1890500	Hyellaceae
	0.001533	738	2812006	Bruguierivoracaceae		0.001434	573	188709	Thermotogaceae		0.001089	489	267891	Moritellaceae
	0.001519	731	868	Cardiobacteriaceae		0.001429	571	2236	Halobacteriaceae		0.001085	487	1962910	Bryobacteraceae
	0.001519	731	2772533	Luteibaculaceae		0.001429	571	1191479	Magnetococcaceae		0.001083	486	1240483	Orbaceae
	0.001515	729	4851	Cunninghamellaceae		0.001427	570	995019	Sutterellaceae		0.001078	484	475964	Caldilineaceae
	0.001513	728	5972	Halteriidae		0.001422	568	2812006	Bruguierivoracaceae		0.001072	481	1643826	Eggerthellaceae
	0.001508	726	5148	Sordariaceae		0.001402	560	2750653	Pontiellaceae		0.001063	477	580372	Mariprofundaceae
	0.001498	721	188711	Thermodesulfobacteriaceae		0.001399	559	2771472	Sulfurovaceae		0.00106	476	513556	Syntrophorhabdaceae
	0.001496	720	1853234	Persicobacteraceae		0.001369	547	1501348	Amoebophilaceae		0.001054	473	81850	Leuconostocaceae
	0.001494	719	2005519	Barnesiellaceae		0.001369	547	1903412	Hafniaceae		0.001054	473	2690158	Anaerohalosphaeraceae
	0.001467	706	81093	Magnaporthaceae		0.001367	546	1892263	Hapalosiphonaceae		0.001054	473	2723775	Lichenihabitantaceae
	0.001461	703	224380	Desulfonatronaceae		0.001357	542	1892251	Coleofasciculaceae		0.001052	472	85022	Jonesiaceae
	0.001461	703	1544800	Rhodothalassiaceae		0.001357	542	2600303	Baekduiaceae		0.001052	472	1963268	Haloarculaceae
	0.001461	703	2803844	Usitatibacteraceae		0.001352	540	225059	Thermithiobacillaceae		0.00104	467	407032	Nitrospinaceae
	0.001459	702	412447	Criblamydiaceae		0.001342	536	3051	Chlamydomonadaceae		0.001018	457	1890449	Microcystaceae
	0.001436	691	2772534	Vicingaceae		0.001329	531	5972	Halteriidae		0.001009	453	143067	Methanotrichaceae
	0.001432	689	1771355	Tepidisphaeraceae		0.001327	530	388449	Ktedonobacteraceae		0.000987	443	1868322	Candidatus Thermochlorobacteriaceae
	0.001419	683	1738654	Woeseiaceae		0.001324	529	539003	Bacillales Family X. Incertae Sedis		0.000987	443	1892251	Coleofasciculaceae
	0.001392	670	1655514	Pelagibacteraceae		0.001317	526	909930	Acidaminococcaceae		0.000982	441	775	Rickettsiaceae
	0.001386	667	1129771	Leptotrichiaceae		0.001312	524	1663426	Fimbriimonadaceae		0.000982	441	189770	Chrysiogenaceae
	0.001384	666	5799	Eimeriidae		0.001304	521	1890450	Aphanothecaceae		0.00098	440	5593	Microascaceae
	0.001365	657	47021	Orbiliaceae		0.001289	515	36751	Glomeraceae		0.000974	437	414877	Catenulisporaceae
	0.001359	654	1853227	Rubricoccaceae		0.001279	511	1934946	Immundisolibacteraceae		0.000969	435	995019	Sutterellaceae
	0.00134	645	1433378	Motilibacteraceae		0.001257	502	84107	Coriobacteriaceae		0.000967	434	89377	Crenotrichaceae
	0.001338	644	1970190	Salinivirgaceae		0.001257	502	203492	Fusobacteriaceae		0.000951	427	263369	Bacteriovoracaceae
	0.001332	641	5117	Valsaceae		0.001249	499	224380	Desulfonatronaceae		0.000949	426	361606	Patulibacteraceae
	0.001328	639	204431	Fibrobacteraceae		0.001247	498	414877	Catenulisporaceae		0.000938	421	2172021	Ancalomicrobiaceae
	0.001321	636	191394	Deferribacteraceae		0.001242	496	119859	Tolypothrichaceae		0.000936	420	543347	Clostridiales Family XVI. Incertae Sedis
	0.001292	622	414877	Catenulisporaceae		0.001239	495	1827282	Ventosimonadaceae		0.000913	410	2100208	Caedimonadaceae
	0.00127	611	1617891	Arenicellaceae		0.001232	492	267891	Moritellaceae		0.000909	408	34064	Francisellaceae
	0.001257	605	1442156	Ferrovaceae		0.001224	489	263369	Bacteriovoracaceae		0.000896	402	1508635	Roseiflexaceae
	0.001253	603	775	Rickettsiaceae		0.001222	488	1442156	Ferrovaceae		0.000891	400	622454	Cryptosporangiaceae
	0.001245	599	1667166	Stachybotryaceae		0.001204	481	2803844	Usitatibacteraceae		0.000884	397	1643824	Atopobiaceae
	0.001243	598	1892259	Aphanizomenonaceae		0.001199	479	1644056	Haloferacaceae		0.000884	397	2748673	Zhaonellaceae
	0.001238	596	2661849	Calotrichaceae		0.001179	471	1644061	Natrialbaceae		0.00088	395	188711	Thermodesulfobacteriaceae
	0.001234	594	28556	Pleosporaceae		0.001177	470	2760872	Tenuifilaceae		0.000878	394	2146	Acholeplasmataceae
	0.001226	590	3051	Chlamydomonadaceae		0.001169	467	2038695	Williamwhitmaniaceae		0.000871	391	543314	Clostridiales Family XIII. Incertae Sedis
	0.001224	589	2042895	Gottschalkiaceae		0.001146	458	1890428	Merismopediaceae		0.000853	383	2571193	Dictyobacteraceae
	0.001211	583	299071	Ajellomycetaceae		0.001129	451	2805416	Jatrophihabitantaceae		0.000851	382	2493628	Minwuiaceae
	0.001211	583	1903416	Budviciaceae		0.001124	449	213116	Desulfomicrobiaceae		0.000849	381	2303730	Prochlorotrichaceae
	0.00118	568	28983	Sclerotiniaceae		0.001119	447	1266054	Algiphilaceae		0.000847	380	566277	Lentisphaeraceae
	0.001178	567	2528436	Pyriculariaceae		0.001116	446	1028423	Ceratocystidaceae		0.000842	378	1648490	Rubritaleaceae
	0.00117	563	1812776	Sporocadaceae		0.001114	445	5799	Eimeriidae		0.000833	374	85028	Tsukamurellaceae
	0.001155	556	39782	Blattabacteriaceae		0.001099	439	143067	Methanotrichaceae		0.000824	370	1643957	Roseiarcaceae
	0.001145	551	40289	Tuberaceae		0.001099	439	453228	Desulfarculaceae		0.000815	366	2092	Mycoplasmataceae
	0.001143	550	1182	Scytonemataceae		0.001086	434	1433378	Motilibacteraceae		0.000811	364	1392996	Candidatus Methanoperedenaceae
	0.001141	549	31345	Bangiaceae		0.001084	433	1185407	Defluviitaleaceae		0.000789	354	768668	Thermogemmatisporaceae
	0.001141	549	1676650	Limnochordaceae		0.001074	429	5148	Sordariaceae		0.000769	345	1524216	Labilitrichaceae
	0.001139	548	399129	Cryphonectriaceae		0.001074	429	85028	Tsukamurellaceae		0.000757	340	2211325	Vicinamibacteraceae
	0.001132	545	189770	Chrysiogenaceae		0.001071	428	2770092	Tepidanaerobacteraceae		0.000755	339	3051	Chlamydomonadaceae
	0.001132	545	580372	Mariprofundaceae		0.001069	427	1903335	Balneicellaceae		0.000737	331	543349	Symbiobacteriaceae
	0.001116	537	28568	Trichocomaceae		0.001061	424	717964	Methylacidiphilaceae		0.000733	329	119859	Tolypothrichaceae
	0.001114	536	1266054	Algiphilaceae		0.001044	417	37990	Xylariaceae		0.000728	327	1892249	Cyanothecaceae
	0.001114	536	1892263	Hapalosiphonaceae		0.001041	416	2770093	Thermosediminibacteraceae		0.000726	326	1508536	Kallotenuaceae
	0.001114	536	2301193	Balneatrichaceae		0.001039	415	1643957	Roseiarcaceae		0.000711	319	39715	Paulinellidae
	0.00111	534	85033	Sporichthyaceae		0.001036	414	1652132	Halobacteriovoraceae		0.0007	314	2303507	Oculatellaceae
	0.001101	530	1934946	Immundisolibacteraceae		0.001034	413	2005519	Barnesiellaceae		0.000695	312	1890429	Acaryochloridaceae
	0.001095	527	622451	Actinopolysporaceae		0.001031	412	407032	Nitrospinaceae		0.000688	309	1771355	Tepidisphaeraceae
	0.001083	521	1962854	Calditrichaceae		0.001026	410	543314	Clostridiales Family XIII. Incertae Sedis		0.000684	307	255528	Victivallaceae
	0.001068	514	1501348	Amoebophilaceae		0.001024	409	1643824	Atopobiaceae		0.000684	307	2750653	Pontiellaceae
	0.001066	513	1643824	Atopobiaceae		0.000991	396	31345	Bangiaceae		0.000659	296	1755828	Ichthyobacteriaceae
	0.001058	509	267891	Moritellaceae		0.000986	394	43219	Herpotrichiellaceae		0.000651	292	1617891	Arenicellaceae
	0.001056	508	29007	Neocallimastigaceae		0.000986	394	1963268	Haloarculaceae		0.000644	289	1213	Prochloraceae
	0.001043	502	717964	Methylacidiphilaceae		0.000969	387	189770	Chrysiogenaceae		0.000642	288	2806305	Aggregatilineaceae
	0.001039	500	1652132	Halobacteriovoraceae		0.000964	385	2759950	Dissulfurirhabdaceae		0.000639	287	1553902	Oligoflexaceae
	0.001039	500	2805416	Jatrophihabitantaceae		0.000959	383	1890449	Microcystaceae		0.00063	283	4854	Mortierellaceae
	0.001029	495	57506	Oxytrichidae		0.000951	380	2172021	Ancalomicrobiaceae		0.000622	279	768649	Thermosporotrichaceae
	0.001026	494	513556	Syntrophorhabdaceae		0.000931	372	81850	Leuconostocaceae		0.000615	276	1198451	Methanoregulaceae
	0.000999	481	213116	Desulfomicrobiaceae		0.000926	370	1643948	Kosmotogaceae		0.000604	271	1129771	Leptotrichiaceae
	0.000993	478	184208	Psathyrellaceae		0.000926	370	1903416	Budviciaceae		0.000597	268	1827282	Ventosimonadaceae
	0.000993	478	1756146	Togniniaceae		0.000924	369	2194	Methanomicrobiaceae		0.00059	265	292630	Hydrogenimonaceae
	0.000991	477	213117	Desulfohalobiaceae		0.000924	369	203488	Dictyoglomaceae		0.000586	263	189773	Herpetosiphonaceae
	0.000989	476	2813859	Natronospirillaceae		0.000921	368	39782	Blattabacteriaceae		0.000584	262	338190	Nitrosopumilaceae
	0.000985	474	2048906	Pyrinomonadaceae		0.000921	368	768668	Thermogemmatisporaceae		0.000579	260	1501348	Amoebophilaceae
	0.000981	472	4893	Saccharomycetaceae		0.000914	365	85033	Sporichthyaceae		0.00057	256	868	Cardiobacteriaceae
	0.000974	469	1747769	Egibacteraceae		0.000906	362	1890422	Gloeobacteraceae		0.00057	256	1836792	Chthoniobacteraceae
	0.000964	464	2770093	Thermosediminibacteraceae		0.000904	361	89377	Crenotrichaceae		0.00057	256	2767072	Treboniaceae
	0.00095	457	1890449	Microcystaceae		0.000896	358	1639119	Plasmodiidae		0.000566	254	2810281	Turicibacteraceae
	0.00095	457	2760872	Tenuifilaceae		0.000896	358	1890464	Chroococcaceae		0.000564	253	1890428	Merismopediaceae
	0.000935	450	1755824	Egicoccaceae		0.000889	355	2723775	Lichenihabitantaceae		0.000564	253	2812024	Syntrophotaleaceae
	0.000935	450	2771471	Thiovulaceae		0.000886	354	34064	Francisellaceae		0.000548	246	2603322	Vallitaleaceae
	0.000931	448	2810280	Coprobacillaceae		0.000876	350	1963271	Halorubraceae		0.000539	242	1652132	Halobacteriovoraceae
	0.000929	447	1890450	Aphanothecaceae		0.000874	349	2767072	Treboniaceae		0.000537	241	110618	Nectriaceae
	0.000925	445	1892251	Coleofasciculaceae		0.000869	347	83763	Succinivibrionaceae		0.000532	239	543313	Clostridiales Family XII. Incertae Sedis
	0.000916	441	1777752	Candidatus Paracaedibacteraceae		0.000866	346	2812024	Syntrophotaleaceae		0.00053	238	2803844	Usitatibacteraceae
	0.000896	431	1639119	Plasmodiidae		0.000849	339	574976	Holophagaceae		0.00053	238	2805416	Jatrophihabitantaceae
	0.000893	430	1903335	Balneicellaceae		0.000841	336	1042314	Armatimonadaceae		0.000521	234	1042314	Armatimonadaceae
	0.000893	430	2691358	Thermoguttaceae		0.000839	335	2092	Mycoplasmataceae		0.000515	231	35466	Selenastraceae
	0.000879	423	1042314	Armatimonadaceae		0.000839	335	4764	Saprolegniaceae		0.00051	229	1890464	Chroococcaceae
	0.000873	420	1663426	Fimbriimonadaceae		0.000839	335	1334117	Melioribacteraceae		0.000508	228	2042895	Gottschalkiaceae
	0.000869	418	1191479	Magnetococcaceae		0.000834	333	85032	Acidothermaceae		0.000501	225	2692416	Ktedonosporobacteraceae
	0.000869	418	2038695	Williamwhitmaniaceae		0.000829	331	2717338	Rhabdaerophilaceae		0.000501	225	2770093	Thermosediminibacteraceae
	0.000866	417	668547	Teratosphaeriaceae		0.000824	329	4777	Peronosporaceae		0.000492	221	1647988	Akkermansiaceae
	0.00085	409	2692416	Ktedonosporobacteraceae		0.000824	329	1667166	Stachybotryaceae		0.000477	214	4893	Saccharomycetaceae
	0.000844	406	453228	Desulfarculaceae		0.000816	326	1643949	Petrotogaceae		0.000477	214	740983	Tritrichomonadidae
	0.000842	405	5654	Trypanosomatidae		0.000814	325	1553902	Oligoflexaceae		0.000472	212	34489	Mucoraceae
	0.000837	403	2315421	Candidatus Sumerlaeaceae		0.000811	324	320796	Thermoleophilaceae		0.00047	211	2303527	Trichocoleusaceae
	0.000835	402	252141	Symbiodiniaceae		0.000801	320	5117	Valsaceae		0.000461	207	64898	Aquificaceae
	0.000829	399	1644061	Natrialbaceae		0.000801	320	299071	Ajellomycetaceae		0.000452	203	2212439	Thiolinaceae
	0.000821	395	2303730	Prochlorotrichaceae		0.000794	317	4893	Saccharomycetaceae		0.000441	198	225059	Thermithiobacillaceae
	0.000812	391	768668	Thermogemmatisporaceae		0.000791	316	81093	Magnaporthaceae		0.000439	197	681950	Glomerellaceae
	0.00081	390	34353	Dipodascaceae		0.000791	316	2528436	Pyriculariaceae		0.000437	196	1934946	Immundisolibacteraceae
	0.00081	390	2771472	Sulfurovaceae		0.000784	313	1544800	Rhodothalassiaceae		0.000437	196	2712270	Xylanivirgaceae
	0.000808	389	1868322	Candidatus Thermochlorobacteriaceae		0.000779	311	1777752	Candidatus Paracaedibacteraceae		0.00043	193	2494208	Capsulimonadaceae
	0.000804	387	34371	Erysiphaceae		0.000774	309	189773	Herpetosiphonaceae		0.000428	192	449732	Litoricolaceae
	0.000802	386	3065	Volvocaceae		0.000763	305	1890500	Hyellaceae		0.000426	191	2259	Thermococcaceae
	0.000802	386	34064	Francisellaceae		0.000761	304	2212439	Thiolinaceae		0.000423	190	316606	Segniliparaceae
	0.000796	383	92714	Waddliaceae		0.000758	303	2494208	Capsulimonadaceae		0.000421	189	2805426	Kytococcaceae
	0.000792	381	407032	Nitrospinaceae		0.000738	295	2109261	Abitibacteriaceae		0.000419	188	92713	Parachlamydiaceae
	0.000787	379	45131	Botryosphaeriaceae		0.000731	292	92713	Parachlamydiaceae		0.000417	187	83763	Succinivibrionaceae
	0.000787	379	53434	Halobacteroidaceae		0.000728	291	224027	Hydrogenothermaceae		0.000408	183	118883	Sulfolobaceae
	0.000775	373	767018	Diaporthaceae		0.000723	289	2810280	Coprobacillaceae		0.000408	183	203488	Dictyoglomaceae
	0.000771	371	2793121	Vallicoccaceae		0.000716	286	1769745	Pseudobacteriovoracaceae		0.000405	182	181550	Trichomonadidae
	0.000769	370	93133	Mycosphaerellaceae		0.000708	283	558314	Desulfurobacteriaceae		0.000401	180	1202464	Dehalococcoidaceae
	0.000765	368	2109261	Abitibacteriaceae		0.000708	283	1890429	Acaryochloridaceae		0.000399	179	414713	Actinospicaceae
	0.00076	366	768649	Thermosporotrichaceae		0.000703	281	2762316	Terrimicrobiaceae		0.000392	176	1106	Chloroflexaceae
	0.000754	363	1553902	Oligoflexaceae		0.000701	280	2303527	Trichocoleusaceae		0.000385	173	31345	Bangiaceae
	0.00075	361	47743	Hyaloscyphaceae		0.000698	279	2878	Ectocarpaceae		0.000383	172	224027	Hydrogenothermaceae
	0.000746	359	64898	Aquificaceae		0.000693	277	28983	Sclerotiniaceae		0.000383	172	1185407	Defluviitaleaceae
	0.000742	357	543372	Thermoanaerobacterales Family IV. Incertae Sedis		0.000686	274	1756146	Togniniaceae		0.000383	172	2811505	Dissulfurispiraceae
	0.000736	354	574976	Holophagaceae		0.000683	273	34489	Mucoraceae		0.000381	171	2048906	Pyrinomonadaceae
	0.000723	348	2600303	Baekduiaceae		0.000671	268	399129	Cryphonectriaceae		0.000377	169	1963270	Halococcaceae
	0.000721	347	2236	Halobacteriaceae		0.000648	259	1495648	Thermoflexaceae		0.000374	168	224467	Nautiliaceae
	0.000721	347	1890428	Merismopediaceae		0.000636	254	216572	Oscillospiraceae		0.00037	166	252141	Symbiodiniaceae
	0.000711	342	62920	Cryptobasidiaceae		0.000631	252	1868322	Candidatus Thermochlorobacteriaceae		0.00037	166	2793121	Vallicoccaceae
	0.000698	336	2767072	Treboniaceae		0.000628	251	543372	Thermoanaerobacterales Family IV. Incertae Sedis		0.000365	164	2056687	Fastidiosibacteraceae
	0.000694	334	29827	Lipomycetaceae		0.000626	250	425072	Monodopsidaceae		0.000354	159	1955043	Gloeomargaritaceae
	0.000694	334	89377	Crenotrichaceae		0.000623	249	5809	Sarcocystidae		0.00035	157	216572	Oscillospiraceae
	0.000692	333	1812770	Pseudomassariaceae		0.000623	249	740983	Tritrichomonadidae		0.00035	157	1890422	Gloeobacteraceae
	0.000688	331	4777	Peronosporaceae		0.000623	249	1921783	Kiritimatiellaceae		0.000336	151	1799696	Sporidiobolaceae
	0.000684	329	143067	Methanotrichaceae		0.000621	248	2805426	Kytococcaceae		0.000327	147	2600303	Baekduiaceae
	0.000682	328	188709	Thermotogaceae		0.000618	247	418966	Noelaerhabdaceae		0.000316	142	145359	Rarobacteraceae
	0.000677	326	2805426	Kytococcaceae		0.000616	246	1890528	Chroococcidiopsidaceae		0.000316	142	2691358	Thermoguttaceae
	0.000677	326	2812024	Syntrophotaleaceae		0.000613	245	1077264	Chthonomonadaceae		0.000312	140	717964	Methylacidiphilaceae
	0.000673	324	2494208	Capsulimonadaceae		0.000611	244	2690158	Anaerohalosphaeraceae		0.00031	139	412032	Celerinatantimonadaceae
	0.000669	322	2419832	Candidatus Ozemobacteraceae		0.000606	242	1812776	Sporocadaceae		0.000307	138	2878	Ectocarpaceae
	0.000667	321	104366	Pleurotaceae		0.000591	236	252141	Symbiodiniaceae		0.000299	134	5654	Trypanosomatidae
	0.000663	319	41878	Pycnococcaceae		0.000588	235	566277	Lentisphaeraceae		0.000292	131	2705999	Casimicrobiaceae
	0.000655	315	2808923	Fluviibacteraceae		0.000588	235	2712270	Xylanivirgaceae		0.00029	130	143786	Brachyspiraceae
	0.000652	314	2035710	Thioalkalibacteraceae		0.000583	233	1643950	Fervidobacteriaceae		0.000287	129	28983	Sclerotiniaceae
	0.000648	312	42364	Diatrypaceae		0.000571	228	1969992	Desertifilaceae		0.000285	128	1890528	Chroococcidiopsidaceae
	0.000638	307	2194	Methanomicrobiaceae		0.000571	228	2748673	Zhaonellaceae		0.000283	127	541019	Gracilibacteraceae
	0.00063	303	1963271	Halorubraceae		0.000568	227	2303507	Oculatellaceae		0.000281	126	172820	Apusomonadidae
	0.000627	302	2589077	Lachnaceae		0.000563	225	2483367	Sedimentisphaeraceae		0.000265	119	1639119	Plasmodiidae
	0.000625	301	76657	Dermateaceae		0.000558	223	2793121	Vallicoccaceae		0.000265	119	2138247	Coprothermobacteraceae
	0.000619	298	4764	Saprolegniaceae		0.000553	221	145359	Rarobacteraceae		0.000263	118	117942	Desulfurellaceae
	0.000617	297	103887	Bionectriaceae		0.000553	221	543313	Clostridiales Family XII. Incertae Sedis		0.000256	115	36751	Glomeraceae
	0.000607	292	3086	Scenedesmaceae		0.000553	221	2493628	Minwuiaceae		0.000254	114	33852	Bacillariaceae
	0.000603	290	1682405	Microdochiaceae		0.000551	220	35461	Chlorellaceae		0.00025	112	85032	Acidothermaceae
	0.000603	290	2212439	Thiolinaceae		0.000548	219	189777	Thermomicrobiaceae		0.000243	109	2562244	Thermotomaculaceae
	0.000592	285	942	Anaplasmataceae		0.000548	219	435412	Cavosteliaceae		0.000241	108	34397	Clavicipitaceae
	0.000592	285	2805401	Antricoccaceae		0.000546	218	1129771	Leptotrichiaceae		0.000241	108	418966	Noelaerhabdaceae
	0.000588	283	1644056	Haloferacaceae		0.000546	218	1202464	Dehalococcoidaceae		0.000241	108	766764	Debaryomycetaceae
	0.000578	278	1890500	Hyellaceae		0.000543	217	2212440	Thiofilaceae		0.000238	107	1769745	Pseudobacteriovoracaceae
	0.000576	277	418966	Noelaerhabdaceae		0.000541	216	103887	Bionectriaceae		0.000236	106	184208	Psathyrellaceae
	0.000576	277	558314	Desulfurobacteriaceae		0.000538	215	2024974	Silvanigrellaceae		0.000236	106	2811504	Thermodesulfovibrionaceae
	0.000573	276	2750653	Pontiellaceae		0.000538	215	2692416	Ktedonosporobacteraceae		0.000232	104	43219	Herpotrichiellaceae
	0.000571	275	5181	Helotiaceae		0.000533	213	767018	Diaporthaceae		0.000227	102	1921783	Kiritimatiellaceae
	0.000569	274	85032	Acidothermaceae		0.000533	213	2811504	Thermodesulfovibrionaceae		0.000225	101	558314	Desulfurobacteriaceae
	0.000567	273	414713	Actinospicaceae		0.000528	211	93133	Mycosphaerellaceae		0.000223	100	1154585	Gaiellaceae
	0.000557	268	68792	Botryobasidiaceae		0.000526	210	2259	Thermococcaceae		0.000221	99	474942	Ophiocordycipitaceae
	0.000557	268	1185407	Defluviitaleaceae		0.000523	209	1154585	Gaiellaceae		0.000218	98	81529	Salpingoecidae
	0.000555	267	1890464	Chroococcaceae		0.000518	207	942	Anaplasmataceae		0.000218	98	570265	Methanocellaceae
	0.000553	266	543313	Clostridiales Family XII. Incertae Sedis		0.000516	206	3065	Volvocaceae		0.000216	97	35461	Chlorellaceae
	0.000546	263	286113	Synchytriaceae		0.000513	205	57506	Oxytrichidae		0.000212	95	189777	Thermomicrobiaceae
	0.000546	263	2212440	Thiofilaceae		0.000503	201	768649	Thermosporotrichaceae		0.000212	95	1860138	Chitinispirillaceae
	0.000542	261	35461	Chlorellaceae		0.000501	200	38749	Phaeodactylaceae		0.000212	95	1969992	Desertifilaceae
	0.00054	260	1077264	Chthonomonadaceae		0.000498	199	28556	Pleosporaceae		0.000207	93	38749	Phaeodactylaceae
	0.000528	254	5262	Pucciniaceae		0.000496	198	316606	Segniliparaceae		0.000207	93	41873	Mamiellaceae
	0.000526	253	1963268	Haloarculaceae		0.000493	197	2100208	Caedimonadaceae		0.000207	93	92712	Simkaniaceae
	0.000524	252	83763	Succinivibrionaceae		0.000491	196	33677	Acanthamoebidae		0.000207	93	412447	Criblamydiaceae
	0.000515	248	990719	Christensenellaceae		0.000476	190	5654	Trypanosomatidae		0.000203	91	1495648	Thermoflexaceae
	0.000513	247	34384	Arthrodermataceae		0.000476	190	1892249	Cyanothecaceae		0.000198	89	1643950	Fervidobacteriaceae
	0.000505	243	1198451	Methanoregulaceae		0.000476	190	2603322	Vallitaleaceae		0.000198	89	2498708	Candidatus Cryosericaceae
	0.000497	239	1643948	Kosmotogaceae		0.000468	187	81529	Salpingoecidae		0.000196	88	2787155	Culicoidibacteraceae
	0.000492	237	81529	Salpingoecidae		0.000463	185	1213	Prochloraceae		0.000194	87	29827	Lipomycetaceae
	0.000492	237	224027	Hydrogenothermaceae		0.000458	183	5765	Vahlkampfiidae		0.000194	87	574976	Holophagaceae
	0.000478	230	795749	Ignavibacteriaceae		0.000458	183	2805401	Antricoccaceae		0.000194	87	1890452	Cyanobacteriaceae
	0.000468	225	603431	Gloniaceae		0.000456	182	29217	Gigartinaceae		0.000185	83	1890498	Dermocarpellaceae
	0.000468	225	1491775	Proteinivoraceae		0.000456	182	1198451	Methanoregulaceae		0.000183	82	3065	Volvocaceae
	0.000463	223	27999	Perkinsidae		0.000453	181	795749	Ignavibacteriaceae		0.000183	82	1077264	Chthonomonadaceae
	0.000463	223	2024974	Silvanigrellaceae		0.000448	179	668547	Teratosphaeriaceae		0.000183	82	1890431	Chamaesiphonaceae
	0.000461	222	2762316	Terrimicrobiaceae		0.000443	177	1853225	Salinibacteraceae		0.000183	82	2759950	Dissulfurirhabdaceae
	0.000459	221	5186	Pezizaceae		0.000441	176	29827	Lipomycetaceae		0.000178	80	485255	Natranaerobiaceae
	0.000455	219	1535530	Schizoparmaceae		0.000441	176	449732	Litoricolaceae		0.000176	79	4764	Saprolegniaceae
	0.000455	219	2603322	Vallitaleaceae		0.000436	174	5262	Pucciniaceae		0.000174	78	2507544	Candidatus Termititenacaceae
	0.000455	219	2755564	Mollisiaceae		0.000433	173	990719	Christensenellaceae		0.000174	78	2614438	Candidatus Magnetaquicoccaceae
	0.000453	218	1890422	Gloeobacteraceae		0.000431	172	47021	Orbiliaceae		0.000172	77	1890432	Romeriaceae
	0.000443	213	2100208	Caedimonadaceae		0.000431	172	1682405	Microdochiaceae		0.000169	76	5799	Eimeriidae
	0.00044	212	5317	Polyporaceae		0.000426	170	412032	Celerinatantimonadaceae		0.000169	76	1890448	Spirulinaceae
	0.00044	212	1334117	Melioribacteraceae		0.000421	168	2056687	Fastidiosibacteraceae		0.000169	76	2795691	Nitratiruptoraceae
	0.00044	212	1971365	Chlorociboriaceae		0.000418	167	1884633	Cryptococcaceae		0.000169	76	2808923	Fluviibacteraceae
	0.00044	212	2303527	Trichocoleusaceae		0.000408	163	5268	Ustilaginaceae		0.000167	75	499202	Lichtheimiaceae
	0.000436	210	2759950	Dissulfurirhabdaceae		0.000408	163	2705999	Casimicrobiaceae		0.000165	74	5809	Sarcocystidae
	0.000432	208	143786	Brachyspiraceae		0.000406	162	143786	Brachyspiraceae		0.000163	73	47021	Orbiliaceae
	0.000426	205	5809	Sarcocystidae		0.000406	162	2808923	Fluviibacteraceae		0.000163	73	474943	Cordycipitaceae
	0.000426	205	566277	Lentisphaeraceae		0.000396	158	3086	Scenedesmaceae		0.00016	72	1505234	Chitinivibrionaceae
	0.000424	204	740983	Tritrichomonadidae		0.000393	157	34353	Dipodascaceae		0.000156	70	1033978	Plectosphaerellaceae
	0.00042	202	1202464	Dehalococcoidaceae		0.000393	157	1755828	Ichthyobacteriaceae		0.000154	69	5317	Polyporaceae
	0.000416	200	55071	Microbotryaceae		0.000391	156	1491775	Proteinivoraceae		0.000154	69	1491775	Proteinivoraceae
	0.000413	199	2056687	Fastidiosibacteraceae		0.000391	156	2058185	Dictyosteliaceae		0.000151	68	5262	Pucciniaceae
	0.000411	198	37240	Myxotrichaceae		0.000391	156	2614438	Candidatus Magnetaquicoccaceae		0.000151	68	93133	Mycosphaerellaceae
	0.000411	198	147574	Pseudoperisporiaceae		0.000388	155	47743	Hyaloscyphaceae		0.000151	68	1663426	Fimbriimonadaceae
	0.000411	198	1506295	Serendipitaceae		0.000383	153	29007	Neocallimastigaceae		0.000151	68	2066485	Iodidimonadaceae
	0.000411	198	1759442	Trichosporonaceae		0.000383	153	2035710	Thioalkalibacteraceae		0.000149	67	92714	Waddliaceae
	0.000409	197	1890429	Acaryochloridaceae		0.00038	152	109943	Gonapodyaceae		0.000147	66	641876	Elusimicrobiaceae
	0.000405	195	5268	Ustilaginaceae		0.000365	146	1389452	Candidatus Actinomarinaceae		0.000147	66	2212440	Thiofilaceae
	0.000401	193	1969992	Desertifilaceae		0.000363	145	4782	Pythiaceae		0.000145	65	5186	Pezizaceae
	0.000397	191	1154585	Gaiellaceae		0.000363	145	1812770	Pseudomassariaceae		0.000145	65	109943	Gonapodyaceae
	0.000391	188	449732	Litoricolaceae		0.00036	144	35466	Selenastraceae		0.000145	65	1156497	Pichiaceae
	0.000389	187	145359	Rarobacteraceae		0.000358	143	5189	Ascobolaceae		0.000145	65	1577788	Methanomassiliicoccaceae
	0.000382	184	1344966	Phycomycetaceae		0.000358	143	45131	Botryosphaeriaceae		0.000143	64	3086	Scenedesmaceae
	0.000382	184	1769745	Pseudobacteriovoracaceae		0.000358	143	2419832	Candidatus Ozemobacteraceae		0.000143	64	227336	Suillaceae
	0.00038	183	4870	Endogonaceae		0.00035	140	1392996	Candidatus Methanoperedenaceae		0.000136	61	32594	Babesiidae
	0.00038	183	117942	Desulfurellaceae		0.000345	138	34371	Erysiphaceae		0.000136	61	435412	Cavosteliaceae
	0.000378	182	224467	Nautiliaceae		0.000345	138	42364	Diatrypaceae		0.000136	61	2024974	Silvanigrellaceae
	0.000378	182	1643950	Fervidobacteriaceae		0.000343	137	2589077	Lachnaceae		0.000131	59	4883	Legeriomycetaceae
	0.000376	181	654128	Marasmiaceae		0.00034	136	2138247	Coprothermobacteraceae		0.000131	59	5023	Venturiaceae
	0.000366	176	2303507	Oculatellaceae		0.00034	136	2795691	Nitratiruptoraceae		0.000131	59	5129	Hypocreaceae
	0.000366	176	2811504	Thermodesulfovibrionaceae		0.000338	135	485255	Natranaerobiaceae		0.000131	59	5152	Ophiostomataceae
	0.000364	175	40995	Elsinoaceae		0.000335	134	2042895	Gottschalkiaceae		0.000131	59	28556	Pleosporaceae
	0.000362	174	5189	Ascobolaceae		0.000335	134	2066485	Iodidimonadaceae		0.000131	59	320796	Thermoleophilaceae
	0.000362	174	35466	Selenastraceae		0.00033	132	5186	Pezizaceae		0.000129	58	4777	Peronosporaceae
	0.000362	174	55176	Sporormiaceae		0.00033	132	76657	Dermateaceae		0.000129	58	1771359	Thorselliaceae
	0.000359	173	1890528	Chroococcidiopsidaceae		0.000328	131	41873	Mamiellaceae		0.000127	57	190068	Brachybasidiaceae
	0.000357	172	221678	Didymosphaeriaceae		0.000328	131	308925	Diversisporaceae		0.000125	56	78903	Piptocephalidaceae
	0.000357	172	2493628	Minwuiaceae		0.000328	131	766764	Debaryomycetaceae		0.000125	56	589343	Geminigeraceae
	0.000353	170	5023	Venturiaceae		0.000328	131	1890448	Spirulinaceae		0.000125	56	990719	Christensenellaceae
	0.000353	170	38749	Phaeodactylaceae		0.000325	130	34384	Arthrodermataceae		0.000123	55	34379	Pseudeurotiaceae
	0.000353	170	543347	Clostridiales Family XVI. Incertae Sedis		0.000325	130	110846	Pyronemataceae		0.00012	54	5268	Ustilaginaceae
	0.000347	167	2614438	Candidatus Magnetaquicoccaceae		0.000323	129	227336	Suillaceae		0.00012	54	196117	Methanocaldococcaceae
	0.000341	164	1921783	Kiritimatiellaceae		0.00032	128	117942	Desulfurellaceae		0.00012	54	196137	Methanospirillaceae
	0.000339	163	227336	Suillaceae		0.000318	127	221678	Didymosphaeriaceae		0.000118	53	2058185	Dictyosteliaceae
	0.000339	163	265316	Cyanidiaceae		0.000303	121	5250	Ceratobasidiaceae		0.000116	52	299071	Ajellomycetaceae
	0.000335	161	34450	Cortinariaceae		0.000303	121	1771359	Thorselliaceae		0.000116	52	1759442	Trichosporonaceae
	0.000328	158	1213	Prochloraceae		0.000303	121	2058183	Acytosteliaceae		0.000116	52	2419832	Candidatus Ozemobacteraceae
	0.000328	158	5192	Morchellaceae		0.0003	120	1890431	Chamaesiphonaceae		0.000111	50	2109261	Abitibacteriaceae
	0.000328	158	5250	Ceratobasidiaceae		0.000295	118	33674	Thraustochytriaceae		0.000109	49	5972	Halteriidae
	0.000326	157	1505234	Chitinivibrionaceae		0.000295	118	33852	Bacillariaceae		0.000107	48	262632	Pterulaceae
	0.000322	155	320796	Thermoleophilaceae		0.000295	118	134627	Verrucomicrobia subdivision 6		0.000107	48	1525212	Bathycoccaceae
	0.00032	154	189777	Thermomicrobiaceae		0.000293	117	29202	Thalassiosiraceae		0.000105	47	2267	Thermoproteaceae
	0.000316	152	203488	Dictyoglomaceae		0.000293	117	2507544	Candidatus Termititenacaceae		0.000105	47	4782	Pythiaceae
	0.000314	151	34479	Spizellomycetaceae		0.00029	116	414713	Actinospicaceae		0.000105	47	5250	Ceratobasidiaceae
	0.000314	151	37883	Patellariaceae		0.000285	114	1860138	Chitinispirillaceae		0.000105	47	2058183	Acytosteliaceae
	0.000314	151	1890448	Spirulinaceae		0.000283	113	2810281	Turicibacteraceae		0.000102	46	5394	Paxillaceae
	0.000312	150	4862	Kickxellaceae		0.00028	112	2755564	Mollisiaceae		0.000102	46	668547	Teratosphaeriaceae
	0.000312	150	2024004	Mycenaceae		0.000275	110	1156497	Pichiaceae		0.000102	46	2024004	Mycenaceae
	0.000305	147	4858	Basidiobolaceae		0.000268	107	1525212	Bathycoccaceae		0.0001	45	2131	Spiroplasmataceae
	0.000305	147	80628	Atheliaceae		0.000265	106	1759442	Trichosporonaceae		0.000096	43	28568	Trichocomaceae
	0.000305	147	766764	Debaryomycetaceae		0.000263	105	1890452	Cyanobacteriaceae		0.000096	43	265316	Cyanidiaceae
	0.000303	146	2259	Thermococcaceae		0.000258	103	41878	Pycnococcaceae		0.000091	41	5117	Valsaceae
	0.000303	146	589343	Geminigeraceae		0.000258	103	80628	Atheliaceae		0.000091	41	35484	Haematococcaceae
	0.000303	146	2483367	Sedimentisphaeraceae		0.000255	102	2267	Thermoproteaceae		0.000091	41	79807	Coniochaetaceae
	0.000301	145	5279	Tilletiaceae		0.000255	102	1535530	Schizoparmaceae		0.000089	40	27999	Perkinsidae
	0.000297	143	1570301	Saccotheciaceae		0.000255	102	1890432	Romeriaceae		0.000089	40	33184	Onygenaceae
	0.000295	142	2799	Porphyridiaceae		0.000253	101	4870	Endogonaceae		0.000089	40	35082	Cryptosporidiidae
	0.000295	142	92712	Simkaniaceae		0.00025	100	589343	Geminigeraceae		0.000089	40	78919	Dimargaritaceae
	0.000295	142	316606	Segniliparaceae		0.000248	99	338190	Nitrosopumilaceae		0.000089	40	683158	Didymellaceae
	0.000293	141	2058185	Dictyosteliaceae		0.000248	99	2152899	Candidatus Fermentibacteraceae		0.000089	40	1890482	Entophysalidaceae
	0.000291	140	110844	Rutstroemiaceae		0.000245	98	40289	Tuberaceae		0.000087	39	3043	Dunaliellaceae
	0.000287	138	1884633	Cryptococcaceae		0.000245	98	40995	Elsinoaceae		0.000087	39	68792	Botryobasidiaceae
	0.000285	137	1525212	Bathycoccaceae		0.000245	98	265316	Cyanidiaceae		0.000085	38	2799	Porphyridiaceae
	0.000283	136	290882	Massarinaceae		0.000238	95	541019	Gracilibacteraceae		0.000085	38	379500	Halimedaceae
	0.000281	135	27319	Metschnikowiaceae		0.000235	94	255528	Victivallaceae		0.000085	38	1892261	Chlorogloeopsidaceae
	0.000278	134	1392996	Candidatus Methanoperedenaceae		0.000235	94	1570301	Saccotheciaceae		0.000082	37	33674	Thraustochytriaceae
	0.000278	134	1495648	Thermoflexaceae		0.000235	94	1799696	Sporidiobolaceae		0.000082	37	33677	Acanthamoebidae
	0.000276	133	2810281	Turicibacteraceae		0.000235	94	1890237	Trimorphomycetaceae		0.000082	37	1812776	Sporocadaceae
	0.000274	132	2131	Spiroplasmataceae		0.000235	94	1963270	Halococcaceae		0.000082	37	2302913	Chloropicaceae
	0.000272	131	101094	Choanephoraceae		0.00023	92	2232	Archaeoglobaceae		0.000078	35	5339	Agaricaceae
	0.000266	128	2656784	Pleuroascaceae		0.000228	91	37240	Myxotrichaceae		0.000078	35	31469	Gracilariaceae
	0.000264	127	36753	Gigasporaceae		0.000228	91	104366	Pleurotaceae		0.000078	35	44746	Holosporaceae
	0.00026	125	134627	Verrucomicrobia subdivision 6		0.000228	91	2024004	Mycenaceae		0.000076	34	37990	Xylariaceae
	0.00026	125	1156497	Pichiaceae		0.000225	90	292630	Hydrogenimonaceae		0.000076	34	286113	Synchytriaceae
	0.00026	125	2748673	Zhaonellaceae		0.000223	89	95227	Vannellidae		0.000074	33	238884	Cafeteriaceae
	0.00026	125	2795691	Nitratiruptoraceae		0.00022	88	4883	Legeriomycetaceae		0.000074	33	1352827	Chytriomycetaceae
	0.000256	123	34374	Leptosphaeriaceae		0.00022	88	5279	Tilletiaceae		0.000071	32	1185	Rivulariaceae
	0.000256	123	683158	Didymellaceae		0.00022	88	27319	Metschnikowiaceae		0.000071	32	37358	Plasmodiophoridae
	0.000253	122	78905	Sigmoideomycetaceae		0.00022	88	1971365	Chlorociboriaceae		0.000071	32	410830	Trichomonascaceae
	0.000253	122	255528	Victivallaceae		0.000218	87	1890499	Xenococcaceae		0.000071	32	1389452	Candidatus Actinomarinaceae
	0.000251	121	2878	Ectocarpaceae		0.000215	86	2605696	Vitrellaceae		0.000071	32	1884633	Cryptococcaceae
	0.000249	120	118883	Sulfolobaceae		0.000213	85	1131624	Thermoascaceae		0.000069	31	27319	Metschnikowiaceae
	0.000245	118	2162846	Candidatus Nanopelagicaceae		0.000213	85	2498708	Candidatus Cryosericaceae		0.000069	31	183713	Methanopyraceae
	0.000243	117	930979	Lyophyllaceae		0.000203	81	31469	Gracilariaceae		0.000067	30	4858	Basidiobolaceae
	0.000241	116	48860	Peltigeraceae		0.000203	81	570265	Methanocellaceae		0.000067	30	34479	Spizellomycetaceae
	0.000241	116	68758	Hydnaceae		0.000203	81	1136790	Chrysochromulinaceae		0.000067	30	40995	Elsinoaceae
	0.000241	116	78060	Parmeliaceae		0.000198	79	67474	Naviculaceae		0.000067	30	396331	Phanerochaetaceae
	0.000241	116	281242	Mytilinidiaceae		0.000198	79	221670	Cucurbitariaceae		0.000067	30	2528436	Pyriculariaceae
	0.000239	115	338190	Nitrosopumilaceae		0.000198	79	683158	Didymellaceae		0.000065	29	5765	Vahlkampfiidae
	0.000239	115	2028212	Laetiporaceae		0.000198	79	1506295	Serendipitaceae		0.000065	29	67474	Naviculaceae
	0.000237	114	115784	Phaffomycetaceae		0.000195	78	5181	Helotiaceae		0.000065	29	1892264	Fortieaceae
	0.000235	113	31469	Gracilariaceae		0.000195	78	1577788	Methanomassiliicoccaceae		0.000065	29	2028214	Dacryobolaceae
	0.000233	112	1853225	Salinibacteraceae		0.000195	78	1890498	Dermocarpellaceae		0.000062	28	2183	Methanococcaceae
	0.000231	111	41954	Amanitaceae		0.000193	77	5317	Polyporaceae		0.000062	28	5148	Sordariaceae
	0.000229	110	389951	Serpulaceae		0.000188	75	34374	Leptosphaeriaceae		0.000062	28	5181	Helotiaceae
	0.000222	107	5401	Russulaceae		0.000188	75	224467	Nautiliaceae		0.000062	28	44281	Pneumocystidaceae
	0.000222	107	1890431	Chamaesiphonaceae		0.000183	73	92712	Simkaniaceae		0.000062	28	134627	Verrucomicrobia subdivision 6
	0.00022	106	4782	Pythiaceae		0.000183	73	290882	Massarinaceae		0.000062	28	1890430	Coelosphaeriaceae
	0.00022	106	33084	Entamoebidae		0.000183	73	2302913	Chloropicaceae		0.000062	28	2162846	Candidatus Nanopelagicaceae
	0.00022	106	1799696	Sporidiobolaceae		0.00018	72	172820	Apusomonadidae		0.000062	28	2315421	Candidatus Sumerlaeaceae
	0.000218	105	109943	Gonapodyaceae		0.000178	71	1892264	Fortieaceae		0.000062	28	2682227	Tepidiformaceae
	0.000216	104	2690158	Anaerohalosphaeraceae		0.000175	70	36753	Gigasporaceae		0.00006	27	35718	Chaetomiaceae
	0.000214	103	717954	Lindgomycetaceae		0.000175	70	238884	Cafeteriaceae		0.00006	27	57506	Oxytrichidae
	0.000214	103	1890432	Romeriaceae		0.000173	69	147546	Elaphomycetaceae		0.00006	27	109872	Catenariaceae
	0.000214	103	1892249	Cyanothecaceae		0.00017	68	1892255	Gomontiellaceae		0.00006	27	574935	Schizoporaceae
	0.000212	102	499202	Lichtheimiaceae		0.000168	67	5023	Venturiaceae		0.000058	26	2272	Desulfurococcaceae
	0.000212	102	1755828	Ichthyobacteriaceae		0.000165	66	37358	Plasmodiophoridae		0.000058	26	2307	Pyrodictiaceae
	0.00021	101	281109	Aulographaceae		0.000165	66	1217822	Xylonaceae		0.000058	26	4862	Kickxellaceae
	0.000208	100	41873	Mamiellaceae		0.000165	66	1769717	Mesoaciditogaceae		0.000058	26	29007	Neocallimastigaceae
	0.000208	100	2714149	Lineolataceae		0.000165	66	1955043	Gloeomargaritaceae		0.000058	26	41878	Pycnococcaceae
	0.000206	99	160033	Zopfiaceae		0.000165	66	2787155	Culicoidibacteraceae		0.000058	26	2605696	Vitrellaceae
	0.000206	99	2706122	Rhizodiscinaceae		0.000163	65	27999	Perkinsidae		0.000056	25	36753	Gigasporaceae
	0.000204	98	721957	Amylocorticiaceae		0.000163	65	55176	Sporormiaceae		0.000056	25	47777	Tetrabaenaceae
	0.000202	97	5708	Bodonidae		0.000163	65	222438	Streblomastigidae		0.000056	25	1769717	Mesoaciditogaceae
	0.000202	97	281213	Microthyriaceae		0.000158	63	641876	Elusimicrobiaceae		0.000056	25	1892258	Symphyonemataceae
	0.000202	97	292630	Hydrogenimonaceae		0.000158	63	2656784	Pleuroascaceae		0.000053	24	2232	Archaeoglobaceae
	0.000202	97	2805586	Lawsonellaceae		0.000155	62	281213	Microthyriaceae		0.000053	24	45131	Botryosphaeriaceae
	0.000199	96	4883	Legeriomycetaceae		0.000155	62	412447	Criblamydiaceae		0.000053	24	110846	Pyronemataceae
	0.000199	96	2728979	Cylindrosympodiaceae		0.000155	62	548648	Dothidotthiaceae		0.000053	24	717954	Lindgomycetaceae
	0.000197	95	1131624	Thermoascaceae		0.000153	61	118883	Sulfolobaceae		0.000053	24	1100104	Brevinemataceae
	0.000195	94	5765	Vahlkampfiidae		0.00015	60	5254	Dacrymycetaceae		0.000053	24	2033035	Hypoxylaceae
	0.000193	93	1208339	Trematosphaeriaceae		0.00015	60	160033	Zopfiaceae		0.000051	23	40562	Strophariaceae
	0.000193	93	2058183	Acytosteliaceae		0.00015	60	1208339	Trematosphaeriaceae		0.000051	23	742845	Malasseziaceae
	0.000191	92	72117	Omphalotaceae		0.00015	60	1403793	Umbelopsidaceae		0.000051	23	1667166	Stachybotryaceae
	0.000189	91	1860138	Chitinispirillaceae		0.000148	59	2272	Desulfurococcaceae		0.000049	22	33925	Entomoplasmataceae
	0.000187	90	40424	Hymenochaetaceae		0.000145	58	184208	Psathyrellaceae		0.000049	22	40289	Tuberaceae
	0.000187	90	570265	Methanocellaceae		0.000145	58	1328881	Candidatus Midichloriaceae		0.000049	22	2517203	Candidatus Methanomethylophilaceae
	0.000185	89	5259	Melampsoraceae		0.000145	58	2315421	Candidatus Sumerlaeaceae		0.000049	22	2762316	Terrimicrobiaceae
	0.000185	89	435412	Cavosteliaceae		0.00014	56	44746	Holosporaceae		0.000047	21	2803	Rhodomelaceae
	0.000183	88	5339	Agaricaceae		0.00014	56	2562242	Thermoanaerobaculaceae		0.000047	21	4851	Cunninghamellaceae
	0.000181	87	425072	Monodopsidaceae		0.000138	55	110844	Rutstroemiaceae		0.000047	21	4870	Endogonaceae
	0.000179	86	1033997	Nitrososphaeraceae		0.000138	55	742845	Malasseziaceae		0.000047	21	68758	Hydnaceae
	0.000177	85	2267	Thermoproteaceae		0.000135	54	2799	Porphyridiaceae		0.000047	21	1328881	Candidatus Midichloriaceae
	0.000177	85	33677	Acanthamoebidae		0.000135	54	41954	Amanitaceae		0.000045	20	34353	Dipodascaceae
	0.000177	85	78903	Piptocephalidaceae		0.000133	53	3043	Dunaliellaceae		0.000045	20	221679	Delitschiaceae
	0.000177	85	152637	Acrospermaceae		0.000133	53	85915	Pleomassariaceae		0.000045	20	290882	Massarinaceae
	0.000177	85	412032	Celerinatantimonadaceae		0.000133	53	196137	Methanospirillaceae		0.000045	20	1643685	Borreliaceae
	0.000172	83	1890452	Cyanobacteriaceae		0.000133	53	2162846	Candidatus Nanopelagicaceae		0.000045	20	1851551	Mrakiaceae
	0.000168	81	222438	Streblomastigidae		0.00013	52	65355	Albuginaceae		0.000045	20	2545691	Candidatus Methanollivieraceae
	0.000168	81	485255	Natranaerobiaceae		0.00013	52	147571	Piedraiaceae		0.000042	19	452340	Gloeophyllaceae
	0.000166	80	87265	Umbilicariaceae		0.00013	52	281242	Mytilinidiaceae		0.000042	19	1028423	Ceratocystidaceae
	0.000166	80	1328881	Candidatus Midichloriaceae		0.00013	52	340080	Parameciidae		0.000042	19	2028217	Gelatoporiaceae
	0.000164	79	281106	Argynnaceae		0.00013	52	410830	Trichomonascaceae		0.00004	18	5237	Tulasnellaceae
	0.000164	79	1890498	Dermocarpellaceae		0.000128	51	1033997	Nitrososphaeraceae		0.00004	18	5279	Tilletiaceae
	0.000162	78	45152	Phaeotrichaceae		0.000125	50	2131	Spiroplasmataceae		0.00004	18	35102	Pseudocohnilembidae
	0.000162	78	1111112	Sympoventuriaceae		0.000125	50	4851	Cunninghamellaceae		0.00004	18	1460864	Methanocalculaceae
	0.000162	78	1450293	Aplosporellaceae		0.000125	50	34479	Spizellomycetaceae		0.000038	17	5189	Ascobolaceae
	0.00016	77	5351	Tricholomataceae		0.000125	50	72117	Omphalotaceae		0.000038	17	227387	Thermodesulfobiaceae
	0.00016	77	29202	Thalassiosiraceae		0.000125	50	78060	Parmeliaceae		0.000038	17	281242	Mytilinidiaceae
	0.000156	75	2232	Archaeoglobaceae		0.000125	50	658124	Chattonellaceae		0.000038	17	744530	Dissoconiaceae
	0.000156	75	85915	Pleomassariaceae		0.000125	50	717954	Lindgomycetaceae		0.000038	17	1403793	Umbelopsidaceae
	0.000156	75	1771359	Thorselliaceae		0.000125	50	2811505	Dissulfurispiraceae		0.000038	17	1783343	Endomicrobiaceae
	0.000156	75	2507544	Candidatus Termititenacaceae		0.000123	49	4862	Kickxellaceae		0.000038	17	2152899	Candidatus Fermentibacteraceae
	0.000154	74	471823	Haloplasmataceae		0.000123	49	40562	Strophariaceae		0.000038	17	2703813	Candidatus Mcinerneyibacteriaceae
	0.000152	73	29217	Gigartinaceae		0.000123	49	55071	Microbotryaceae		0.000036	16	5332	Schizophyllaceae
	0.000152	73	33852	Bacillariaceae		0.000123	49	1892261	Chlorogloeopsidaceae		0.000036	16	29217	Gigartinaceae
	0.000152	73	103376	Stereaceae		0.00012	48	1505234	Chitinivibrionaceae		0.000036	16	36657	Pluteaceae
	0.000152	73	271822	Trypetheliaceae		0.000118	47	34365	Saccharomycodaceae		0.000036	16	76657	Dermateaceae
	0.000152	73	410830	Trichomonascaceae		0.000118	47	92714	Waddliaceae		0.000036	16	538998	Pasteuriaceae
	0.000152	73	689704	Rhabdochlamydiaceae		0.000118	47	420617	Mallomonadaceae		0.000033	15	424536	Catabacteriaceae
	0.000152	73	1217822	Xylonaceae		0.000118	47	654128	Marasmiaceae		0.000033	15	767018	Diaporthaceae
	0.000152	73	1892255	Gomontiellaceae		0.000118	47	2058184	Cavenderiaceae		0.000033	15	1136790	Chrysochromulinaceae
	0.000152	73	2605696	Vitrellaceae		0.000115	46	2803	Rhodomelaceae		0.000033	15	1910785	Naemateliaceae
	0.000148	71	221670	Cucurbitariaceae		0.000115	46	4858	Basidiobolaceae		0.000031	14	2896	Cryptomonadaceae
	0.000145	70	2028216	Grifolaceae		0.000115	46	40424	Hymenochaetaceae		0.000031	14	5254	Dacrymycetaceae
	0.000143	69	221679	Delitschiaceae		0.000115	46	62920	Cryptobasidiaceae		0.000031	14	188961	Reticulomyxidae
	0.000143	69	541019	Gracilibacteraceae		0.000115	46	227387	Thermodesulfobiaceae		0.000031	14	425072	Monodopsidaceae
	0.000141	68	37566	Syncephalastraceae		0.000113	45	5192	Morchellaceae		0.000031	14	1344966	Phycomycetaceae
	0.000141	68	1403793	Umbelopsidaceae		0.000113	45	152637	Acrospermaceae		0.000029	13	5708	Bodonidae
	0.000141	68	1643685	Borreliaceae		0.000113	45	424536	Catabacteriaceae		0.000029	13	80628	Atheliaceae
	0.000139	67	424536	Catabacteriaceae		0.00011	44	33925	Entomoplasmataceae		0.000029	13	221678	Didymosphaeriaceae
	0.000139	67	1898439	Periconiaceae		0.00011	44	286113	Synchytriaceae		0.000029	13	862241	Physalacriaceae
	0.000135	65	39678	Arthoniaceae		0.00011	44	930979	Lyophyllaceae		0.000029	13	1134080	Powellomycetaceae
	0.000135	65	40562	Strophariaceae		0.00011	44	1555239	Caulochytriaceae		0.000029	13	1555239	Caulochytriaceae
	0.000133	64	281124	Corynesporascaceae		0.000108	43	5401	Russulaceae		0.000029	13	1892255	Gomontiellaceae
	0.000133	64	2562244	Thermotomaculaceae		0.000108	43	196117	Methanocaldococcaceae		0.000029	13	2507902	Trebouxiaceae
	0.000131	63	3043	Dunaliellaceae		0.000105	42	115784	Phaffomycetaceae		0.000029	13	2805586	Lawsonellaceae
	0.000131	63	4894	Schizosaccharomycetaceae		0.000103	41	5332	Schizophyllaceae		0.000027	12	34371	Erysiphaceae
	0.000131	63	172820	Apusomonadidae		0.000103	41	693073	Caldisericaceae		0.000027	12	37240	Myxotrichaceae
	0.000129	62	1460697	Coniothyriaceae		0.000103	41	1890430	Coelosphaeriaceae		0.000027	12	40458	Hericiaceae
	0.000127	61	146292	Verrucariaceae		0.000103	41	2683624	Andaluciidae		0.000027	12	48595	Rhizopogonaceae
	0.000123	59	47777	Tetrabaenaceae		0.000103	41	2793945	Drepanopezizaceae		0.000027	12	88404	Methanocorpusculaceae
	0.000123	59	62133	Capnodiaceae		0.000098	39	5103	Ascosphaeraceae		0.000027	12	115784	Phaffomycetaceae
	0.000123	59	2126473	Astrosphaeriellaceae		0.000098	39	47777	Tetrabaenaceae		0.000027	12	205957	Cenarchaeaceae
	0.000121	58	539003	Bacillales Family X. Incertae Sedis		0.000098	39	2547934	Blastocystidae		0.000027	12	930979	Lyophyllaceae
	0.000121	58	2041443	Juglanconidaceae		0.000098	39	2714149	Lineolataceae		0.000027	12	1756146	Togniniaceae
	0.000118	57	45307	Melanommataceae		0.000095	38	5215	Tremellaceae		0.000027	12	2755564	Mollisiaceae
	0.000116	56	1352827	Chytriomycetaceae		0.000095	38	39715	Paulinellidae		0.000025	11	45152	Phaeotrichaceae
	0.000116	56	1450326	Lophiotremataceae		0.000095	38	45307	Melanommataceae		0.000025	11	46659	Thermoplasmataceae
	0.000116	56	2028217	Gelatoporiaceae		0.000095	38	146292	Verrucariaceae		0.000025	11	81093	Magnaporthaceae
	0.000114	55	67474	Naviculaceae		0.000095	38	2562244	Thermotomaculaceae		0.000025	11	103887	Bionectriaceae
	0.000114	55	2058186	Raperosteliaceae		0.000093	37	5339	Agaricaceae		0.000025	11	340080	Parameciidae
	0.000112	54	44281	Pneumocystidaceae		0.000093	37	5394	Paxillaceae		0.000025	11	1890499	Xenococcaceae
	0.000112	54	2547934	Blastocystidae		0.000093	37	78903	Piptocephalidaceae		0.000025	11	2058184	Cavenderiaceae
	0.00011	53	715292	Amniculicolaceae		0.000093	37	603431	Gloniaceae		0.000022	10	5103	Ascosphaeraceae
	0.000108	52	57201	Cantharellaceae		0.000093	37	1352827	Chytriomycetaceae		0.000022	10	5368	Boletaceae
	0.000108	52	147546	Elaphomycetaceae		0.000093	37	1898439	Periconiaceae		0.000022	10	34374	Leptosphaeriaceae
	0.000108	52	147568	Myriangiaceae		0.000093	37	2508947	Candidatus Borkfalkiaceae		0.000022	10	41954	Amanitaceae
	0.000106	51	1341112	Cyphellophoraceae		0.00009	36	1185	Rivulariaceae		0.000022	10	67959	Thoreaceae
	0.000104	50	46451	Thelebolaceae		0.00009	36	147574	Pseudoperisporiaceae		0.000022	10	186333	Anaeroplasmataceae
	0.000104	50	2498708	Candidatus Cryosericaceae		0.00009	36	241722	Eremomycetaceae		0.000022	10	291294	Tetrahymenidae
	0.000102	49	34481	Entomophthoraceae		0.00009	36	271822	Trypetheliaceae		0.000022	10	2028212	Laetiporaceae
	0.000102	49	196117	Methanocaldococcaceae		0.00009	36	715298	Lentitheciaceae		0.000022	10	2656784	Pleuroascaceae
	0.000102	49	641876	Elusimicrobiaceae		0.000088	35	45147	Lophiostomataceae		0.00002	9	4806	Blastocladiaceae
	0.000102	49	1460864	Methanocalculaceae		0.000088	35	281124	Corynesporascaceae		0.00002	9	5401	Russulaceae
	0.0001	48	5020	Phaeosphaeriaceae		0.000088	35	1783343	Endomicrobiaceae		0.00002	9	34384	Arthrodermataceae
	0.0001	48	36657	Pluteaceae		0.000085	34	5398	Bolbitiaceae		0.00002	9	40424	Hymenochaetaceae
	0.0001	48	40105	Clavariaceae		0.000085	34	45152	Phaeotrichaceae		0.00002	9	45147	Lophiostomataceae
	0.0001	48	1769717	Mesoaciditogaceae		0.000085	34	87265	Umbilicariaceae		0.00002	9	68784	Sphaerobolaceae
	0.0001	48	2302913	Chloropicaceae		0.000085	34	114378	Thermofilaceae		0.00002	9	104366	Pleurotaceae
	0.000098	47	4806	Blastocladiaceae		0.000085	34	281106	Argynnaceae		0.00002	9	255472	Caldisphaeraceae
	0.000098	47	238884	Cafeteriaceae		0.000085	34	1910785	Naemateliaceae		0.00002	9	418920	Phaeocystaceae
	0.000098	47	548648	Dothidotthiaceae		0.000085	34	2058186	Raperosteliaceae		0.00002	9	1540145	Trigonopsidaceae
	0.000098	47	1783343	Endomicrobiaceae		0.000083	33	188961	Reticulomyxidae		0.00002	9	1570301	Saccotheciaceae
	0.000098	47	2058184	Cavenderiaceae		0.000083	33	1890482	Entophysalidaceae		0.00002	9	2231493	Phaeomoniellaceae
	0.000096	46	2793945	Drepanopezizaceae		0.00008	32	2307	Pyrodictiaceae		0.00002	9	2508947	Candidatus Borkfalkiaceae
	0.000094	45	2183	Methanococcaceae		0.00008	32	4806	Blastocladiaceae		0.00002	9	2589077	Lachnaceae
	0.000091	44	71598	Graphidaceae		0.00008	32	291294	Tetrahymenidae		0.000018	8	47743	Hyaloscyphaceae
	0.000091	44	1577788	Methanomassiliicoccaceae		0.00008	32	1134080	Powellomycetaceae		0.000018	8	72117	Omphalotaceae
	0.000089	43	5103	Ascosphaeraceae		0.000078	31	5227	Auriculariaceae		0.000018	8	114378	Thermofilaceae
	0.000089	43	150780	Astraeaceae		0.000078	31	62133	Capnodiaceae		0.000018	8	240428	Erythrotrichiaceae
	0.000089	43	1749038	Violaceomycetaceae		0.000078	31	221679	Delitschiaceae		0.000018	8	654128	Marasmiaceae
	0.000089	43	1963270	Halococcaceae		0.000078	31	431959	Wallemiaceae		0.000018	8	693073	Caldisericaceae
	0.000089	43	2507902	Trebouxiaceae		0.000078	31	1341112	Cyphellophoraceae		0.000018	8	721929	Jaapiaceae
	0.000087	42	37358	Plasmodiophoridae		0.000078	31	1450293	Aplosporellaceae		0.000018	8	1506295	Serendipitaceae
	0.000087	42	452563	Cladosporiaceae		0.000078	31	1643685	Borreliaceae		0.000018	8	1812770	Pseudomassariaceae
	0.000085	41	34486	Ancylistaceae		0.000075	30	5020	Phaeosphaeriaceae		0.000016	7	34426	Exidiaceae
	0.000085	41	196137	Methanospirillaceae		0.000075	30	5259	Melampsoraceae		0.000016	7	42364	Diatrypaceae
	0.000085	41	2231493	Phaeomoniellaceae		0.000075	30	36657	Pluteaceae		0.000016	7	64899	Dothioraceae
	0.000083	40	78919	Dimargaritaceae		0.000075	30	47181	Ascodesmidaceae		0.000016	7	90142	Ferroplasmaceae
	0.000083	40	1555239	Caulochytriaceae		0.000075	30	862241	Physalacriaceae		0.000016	7	103393	Peniophoraceae
	0.000083	40	1890237	Trimorphomycetaceae		0.000075	30	1910893	Cuniculitremaceae		0.000016	7	136087	Malawimonadidae
	0.000083	40	2152899	Candidatus Fermentibacteraceae		0.000075	30	2507902	Trebouxiaceae		0.000016	7	399129	Cryphonectriaceae
	0.000081	39	5215	Tremellaceae		0.000073	29	35082	Cryptosporidiidae		0.000016	7	721957	Amylocorticiaceae
	0.000081	39	48595	Rhizopogonaceae		0.000073	29	339961	Katablepharidaceae		0.000016	7	1682405	Microdochiaceae
	0.000081	39	188961	Reticulomyxidae		0.000073	29	1450326	Lophiotremataceae		0.000013	6	2178	Methanothermaceae
	0.000081	39	715298	Lentitheciaceae		0.000073	29	1540145	Trigonopsidaceae		0.000013	6	5398	Bolbitiaceae
	0.000081	39	1450292	Saccharataceae		0.000073	29	2728979	Cylindrosympodiaceae		0.000013	6	5739	Hexamitidae
	0.000079	38	35484	Haematococcaceae		0.00007	28	4894	Schizosaccharomycetaceae		0.000013	6	29202	Thalassiosiraceae
	0.000079	38	45147	Lophiostomataceae		0.00007	28	68758	Hydnaceae		0.000013	6	34365	Saccharomycodaceae
	0.000079	38	1892264	Fortieaceae		0.00007	28	281109	Aulographaceae		0.000013	6	34450	Cortinariaceae
	0.000077	37	103393	Peniophoraceae		0.00007	28	1749038	Violaceomycetaceae		0.000013	6	55071	Microbotryaceae
	0.000077	37	340080	Parameciidae		0.00007	28	2706122	Rhizodiscinaceae		0.000013	6	62920	Cryptobasidiaceae
	0.000077	37	744530	Dissoconiaceae		0.000068	27	34481	Entomophthoraceae		0.000013	6	147571	Piedraiaceae
	0.000077	37	2171994	Candidatus Nanosyncoccacae		0.000068	27	78919	Dimargaritaceae		0.000013	6	165795	Mixiaceae
	0.000075	36	34426	Exidiaceae		0.000068	27	538998	Pasteuriaceae		0.000013	6	308925	Diversisporaceae
	0.000075	36	88404	Methanocorpusculaceae		0.000068	27	1344966	Phycomycetaceae		0.000013	6	452563	Cladosporiaceae
	0.000075	36	431959	Wallemiaceae		0.000068	27	2497645	Candidatus Babeliaceae		0.000013	6	548648	Dothidotthiaceae
	0.000075	36	693073	Caldisericaceae		0.000068	27	2805586	Lawsonellaceae		0.000013	6	1890497	Hydrococcaceae
	0.000075	36	742845	Malasseziaceae		0.000065	26	205957	Cenarchaeaceae		0.000013	6	1898439	Periconiaceae
	0.000075	36	862241	Physalacriaceae		0.000063	25	33084	Entamoebidae		0.000011	5	5227	Auriculariaceae
	0.000075	36	1136790	Chrysochromulinaceae		0.000063	25	33184	Onygenaceae		0.000011	5	5408	Filobasidiaceae
	0.000075	36	1769247	Fomitopsidaceae		0.000063	25	34486	Ancylistaceae		0.000011	5	60108	Gomphaceae
	0.000075	36	1910785	Naemateliaceae		0.000063	25	452563	Cladosporiaceae		0.000011	5	62133	Capnodiaceae
	0.000075	36	1955043	Gloeomargaritaceae		0.000063	25	499202	Lichtheimiaceae		0.000011	5	78060	Parmeliaceae
	0.000073	35	33674	Thraustochytriaceae		0.000063	25	714940	Tetraplosphaeriaceae		0.000011	5	85915	Pleomassariaceae
	0.000073	35	1890499	Xenococcaceae		0.000063	25	715292	Amniculicolaceae		0.000011	5	106328	Coleosporiaceae
	0.000071	34	5394	Paxillaceae		0.00006	24	88404	Methanocorpusculaceae		0.000011	5	146292	Verrucariaceae
	0.000071	34	227387	Thermodesulfobiaceae		0.00006	24	181550	Trichomonadidae		0.000011	5	221670	Cucurbitariaceae
	0.000071	34	714940	Tetraplosphaeriaceae		0.00006	24	1163720	Leucosporidiaceae		0.000011	5	285966	Polyphysaceae
	0.000069	33	33184	Onygenaceae		0.000058	23	2183	Methanococcaceae		0.000011	5	651809	Phaselicystidaceae
	0.000069	33	1892261	Chlorogloeopsidaceae		0.000058	23	5351	Tricholomataceae		0.000011	5	714940	Tetraplosphaeriaceae
	0.000066	32	35082	Cryptosporidiidae		0.000058	23	56488	Thelephoraceae		0.000011	5	1163720	Leucosporidiaceae
	0.000066	32	40458	Hericiaceae		0.000058	23	78905	Sigmoideomycetaceae		0.000011	5	1769247	Fomitopsidaceae
	0.000066	32	64899	Dothioraceae		0.000058	23	186333	Anaeroplasmataceae		0.000011	5	2547934	Blastocystidae
	0.000066	32	191096	Coccocarpiaceae		0.000058	23	744530	Dissoconiaceae		0.000009	4	5020	Phaeosphaeriaceae
	0.000066	32	2171987	Candidatus Nanoperiomorbaceae		0.000058	23	1115744	Physaraceae		0.000009	4	5259	Melampsoraceae
	0.000064	31	39940	Mycocaliciaceae		0.000055	22	37566	Syncephalastraceae		0.000009	4	78905	Sigmoideomycetaceae
	0.000064	31	44746	Holosporaceae		0.000055	22	112992	Hysterangiaceae		0.000009	4	103376	Stereaceae
	0.000064	31	147571	Piedraiaceae		0.000055	22	219169	Stentoridae		0.000009	4	241722	Eremomycetaceae
	0.000064	31	218102	Gnomoniaceae		0.000055	22	1890497	Hydrococcaceae		0.000009	4	271822	Trypetheliaceae
	0.000062	30	1185	Rivulariaceae		0.000055	22	2703813	Candidatus Mcinerneyibacteriaceae		0.000009	4	281106	Argynnaceae
	0.000062	30	1389452	Candidatus Actinomarinaceae		0.000053	21	31323	Goniomonadaceae		0.000009	4	281124	Corynesporascaceae
	0.00006	29	5254	Dacrymycetaceae		0.000053	21	37883	Patellariaceae		0.000009	4	339961	Katablepharidaceae
	0.00006	29	5398	Bolbitiaceae		0.000053	21	574935	Schizoporaceae		0.000009	4	689704	Rhabdochlamydiaceae
	0.00006	29	56488	Thelephoraceae		0.00005	20	5708	Bodonidae		0.000009	4	1131624	Thermoascaceae
	0.00006	29	109872	Catenariaceae		0.00005	20	556285	Histionidae		0.000009	4	1229510	Hydnodontaceae
	0.00006	29	538998	Pasteuriaceae		0.000048	19	103393	Peniophoraceae		0.000009	4	1525217	Dolichomastigaceae
	0.000058	28	291294	Tetrahymenidae		0.000048	19	742847	Ceraceosoraceae		0.000009	4	2058186	Raperosteliaceae
	0.000058	28	2787155	Culicoidibacteraceae		0.000045	18	44281	Pneumocystidaceae		0.000009	4	2171986	Candidatus Sacchiramonaceaea
	0.000058	28	2811505	Dissulfurispiraceae		0.000045	18	68792	Botryobasidiaceae		0.000009	4	2714149	Lineolataceae
	0.000056	27	5227	Auriculariaceae		0.000045	18	1003139	Toxariaceae		0.000009	4	2759602	Crassisporiaceae
	0.000056	27	39933	Lecanoraceae		0.000045	18	1915415	Candidatus Methanomethyliaceae		0.000009	4	2805591	Tropherymataceae
	0.000054	26	291600	Phlyctidaceae		0.000043	17	40458	Hericiaceae		0.000007	3	4894	Schizosaccharomycetaceae
	0.000054	26	1890430	Coelosphaeriaceae		0.000043	17	109872	Catenariaceae		0.000007	3	5192	Morchellaceae
	0.000052	25	56478	Ramalinaceae		0.000043	17	1111112	Sympoventuriaceae		0.000007	3	5351	Tricholomataceae
	0.000052	25	221669	Diademaceae		0.000043	17	1769247	Fomitopsidaceae		0.000007	3	31352	Compsopogonaceae
	0.000052	25	651809	Phaselicystidaceae		0.000043	17	2545691	Candidatus Methanollivieraceae		0.000007	3	31377	Ceramiaceae
	0.000052	25	1229510	Hydnodontaceae		0.00004	16	35088	Gregarinidae		0.000007	3	34486	Ancylistaceae
	0.000052	25	2066485	Iodidimonadaceae		0.00004	16	80634	Coniophoraceae		0.000007	3	35088	Gregarinidae
	0.000052	25	2562242	Thermoanaerobaculaceae		0.00004	16	101094	Choanephoraceae		0.000007	3	36734	Unikaryonidae
	0.00005	24	40420	Bondarzewiaceae		0.00004	16	262632	Pterulaceae		0.000007	3	37566	Syncephalastraceae
	0.00005	24	181550	Trichomonadidae		0.00004	16	2126473	Astrosphaeriellaceae		0.000007	3	40420	Bondarzewiaceae
	0.00005	24	1890482	Entophysalidaceae		0.00004	16	2682485	Oedogoniaceae		0.000007	3	47181	Ascodesmidaceae
	0.000048	23	35102	Pseudocohnilembidae		0.000038	15	5408	Filobasidiaceae		0.000007	3	56488	Thelephoraceae
	0.000048	23	2171990	Candidatus Nanogingivalaceae		0.000038	15	27330	Protomycetaceae		0.000007	3	81059	Steccherinaceae
	0.000046	22	39715	Paulinellidae		0.000038	15	33678	Cyanophoraceae		0.000007	3	112992	Hysterangiaceae
	0.000046	22	2171986	Candidatus Sacchiramonaceaea		0.000038	15	40420	Bondarzewiaceae		0.000007	3	174683	Ordosporidae
	0.000044	21	227329	Pisolithaceae		0.000038	15	2028214	Dacryobolaceae		0.000007	3	219169	Stentoridae
	0.000044	21	1100104	Brevinemataceae		0.000035	14	5237	Tulasnellaceae		0.000007	3	685949	Fervidicoccaceae
	0.000044	21	1134080	Powellomycetaceae		0.000035	14	34450	Cortinariaceae		0.000007	3	715298	Lentitheciaceae
	0.000042	20	50931	Pertusariaceae		0.000035	14	35484	Haematococcaceae		0.000007	3	908827	Punctulariaceae
	0.000042	20	1892258	Symphyonemataceae		0.000035	14	45108	Cercomonadidae		0.000007	3	1208339	Trematosphaeriaceae
	0.000039	19	2307	Pyrodictiaceae		0.000035	14	57201	Cantharellaceae		0.000007	3	1341112	Cyphellophoraceae
	0.000039	19	35088	Gregarinidae		0.000035	14	64899	Dothioraceae		0.000007	3	1910893	Cuniculitremaceae
	0.000039	19	112992	Hysterangiaceae		0.000035	14	165795	Mixiaceae		0.000007	3	2562242	Thermoanaerobaculaceae
	0.000039	19	1915415	Candidatus Methanomethyliaceae		0.000035	14	200887	Paramoebidae		0.000007	3	2793945	Drepanopezizaceae
	0.000039	19	2508947	Candidatus Borkfalkiaceae		0.000035	14	425071	Eustigmataceae		0.000004	2	5215	Tremellaceae
	0.000037	18	396331	Phanerochaetaceae		0.000035	14	1450292	Saccharataceae		0.000004	2	39678	Arthoniaceae
	0.000035	17	34365	Saccharomycodaceae		0.000035	14	2028217	Gelatoporiaceae		0.000004	2	45307	Melanommataceae
	0.000035	17	68784	Sphaerobolaceae		0.000035	14	2171994	Candidatus Nanosyncoccacae		0.000004	2	46630	Picrophilaceae
	0.000035	17	114378	Thermofilaceae		0.000035	14	2231493	Phaeomoniellaceae		0.000004	2	55176	Sporormiaceae
	0.000033	16	5198	Cladoniaceae		0.000033	13	32594	Babesiidae		0.000004	2	61422	Harpellaceae
	0.000033	16	5332	Schizophyllaceae		0.000033	13	80642	Gautieriaceae		0.000004	2	65355	Albuginaceae
	0.000033	16	65355	Albuginaceae		0.000033	13	98651	Chromulinaceae		0.000004	2	73096	Galaxauraceae
	0.000033	16	186333	Anaeroplasmataceae		0.000033	13	227329	Pisolithaceae		0.000004	2	100127	Euplotidae
	0.000033	16	452340	Gloeophyllaceae		0.000033	13	1892258	Symphyonemataceae		0.000004	2	147546	Elaphomycetaceae
	0.000033	16	2028214	Dacryobolaceae		0.000033	13	2802693	Candidatus Limnocylindraceae		0.000004	2	147574	Pseudoperisporiaceae
	0.000031	15	5237	Tulasnellaceae		0.00003	12	38266	Gloeochaetaceae		0.000004	2	160033	Zopfiaceae
	0.000031	15	29824	Neolectaceae		0.00003	12	68784	Sphaerobolaceae		0.000004	2	281109	Aulographaceae
	0.000031	15	80642	Gautieriaceae		0.00003	12	143015	Jakobidae		0.000004	2	742847	Ceraceosoraceae
	0.000031	15	81059	Steccherinaceae		0.00003	12	147568	Myriangiaceae		0.000004	2	1111112	Sympoventuriaceae
	0.000031	15	173455	Peyssonneliaceae		0.00003	12	251612	Anthracoideaceae		0.000004	2	1365474	Stephanodiscaceae
	0.000031	15	251612	Anthracoideaceae		0.00003	12	396331	Phanerochaetaceae		0.000004	2	1450292	Saccharataceae
	0.000031	15	721929	Jaapiaceae		0.00003	12	689704	Rhabdochlamydiaceae		0.000004	2	1450293	Aplosporellaceae
	0.000031	15	1851551	Mrakiaceae		0.000028	11	2874	Dictyotaceae		0.000004	2	1535530	Schizoparmaceae
	0.000029	14	219169	Stentoridae		0.000028	11	5739	Hexamitidae		0.000004	2	1749038	Violaceomycetaceae
	0.000029	14	1163720	Leucosporidiaceae		0.000028	11	66220	Chordariaceae		0.000004	2	1890237	Trimorphomycetaceae
	0.000027	13	32594	Babesiidae		0.000028	11	721957	Amylocorticiaceae		0.000004	2	2201465	Prasinococcaceae
	0.000027	13	44277	Ascoideaceae		0.000028	11	2603433	Candidatus Deianiraeaceae		0.000004	2	2497645	Candidatus Babeliaceae
	0.000027	13	106328	Coleosporiaceae		0.000025	10	5368	Boletaceae		0.000004	2	2545690	Candidatus Methanoliparaceae
	0.000027	13	1910893	Cuniculitremaceae		0.000025	10	48860	Peltigeraceae		0.000004	2	2603949	Diplonemidae
	0.000027	13	2545690	Candidatus Methanoliparaceae		0.000025	10	103457	Dubosqiidae		0.000004	2	2682468	Pyramimonadaceae
	0.000025	12	80634	Coniophoraceae		0.000025	10	219170	Folliculinidae		0.000004	2	2683624	Andaluciidae
	0.000025	12	418969	Pavlovaceae		0.000025	10	452340	Gloeophyllaceae		0.000004	2	2795012	Candidatus Fermentimicrarchaeaceae
	0.000025	12	574935	Schizoporaceae		0.000025	10	871007	Acidilobaceae		0.000004	2	2802693	Candidatus Limnocylindraceae
	0.000025	12	1692504	Candidatus Clavichlamydiaceae		0.000025	10	1851551	Mrakiaceae		0.000002	1	2943	Prorocentraceae
	0.000025	12	2497645	Candidatus Babeliaceae		0.000025	10	2545690	Candidatus Methanoliparaceae		0.000002	1	3014	Sargassaceae
	0.000023	11	2272	Desulfurococcaceae		0.000023	9	27970	Enterocytozoonidae		0.000002	1	5009	Taphrinaceae
	0.000023	11	2874	Dictyotaceae		0.000023	9	31371	Batrachospermaceae		0.000002	1	27970	Enterocytozoonidae
	0.000023	11	5368	Boletaceae		0.000023	9	35132	Labyrinthulaceae		0.000002	1	29186	Elphidiidae
	0.000023	11	5408	Filobasidiaceae		0.000023	9	35434	Ostreobiaceae		0.000002	1	31386	Delesseriaceae
	0.000023	11	224418	Shiraiaceae		0.000023	9	46630	Picrophilaceae		0.000002	1	31478	Hildenbrandiaceae
	0.000023	11	871007	Acidilobaceae		0.000023	9	63761	Gruberellidae		0.000002	1	33084	Entamoebidae
	0.000023	11	908827	Punctulariaceae		0.000023	9	81059	Steccherinaceae		0.000002	1	35432	Caulerpaceae
	0.000023	11	1540145	Trigonopsidaceae		0.000023	9	103376	Stereaceae		0.000002	1	56478	Ramalinaceae
	0.000023	11	1890497	Hydrococcaceae		0.000023	9	190068	Brachybasidiaceae		0.000002	1	57201	Cantharellaceae
	0.000021	10	27330	Protomycetaceae		0.000023	9	265535	Amphipleuraceae		0.000002	1	62919	Tilletiariaceae
	0.000021	10	1010694	Opegraphaceae		0.000023	9	555408	Balamuthiidae		0.000002	1	80634	Coniophoraceae
	0.000021	10	2683624	Andaluciidae		0.000023	9	589344	Pyrenomonadaceae		0.000002	1	80642	Gautieriaceae
	0.000021	10	2703813	Candidatus Mcinerneyibacteriaceae		0.000023	9	721929	Jaapiaceae		0.000002	1	81064	Meruliaceae
	0.000021	10	2759602	Crassisporiaceae		0.000023	9	1460864	Methanocalculaceae		0.000002	1	87265	Umbilicariaceae
	0.000019	9	31453	Halymeniaceae		0.000023	9	2682468	Pyramimonadaceae		0.000002	1	95227	Vannellidae
	0.000019	9	50934	Physciaceae		0.000023	9	2704113	Astasiidae		0.000002	1	110844	Rutstroemiaceae
	0.000019	9	60108	Gomphaceae		0.00002	8	3010	Fucaceae		0.000002	1	135266	Prasiolaceae
	0.000019	9	165795	Mixiaceae		0.00002	8	5009	Taphrinaceae		0.000002	1	147568	Myriangiaceae
	0.000019	9	190068	Brachybasidiaceae		0.00002	8	31396	Corallinaceae		0.000002	1	222438	Streblomastigidae
	0.000019	9	205957	Cenarchaeaceae		0.00002	8	34426	Exidiaceae		0.000002	1	227329	Pisolithaceae
	0.000019	9	1293609	Candidatus Parilichlamydiaceae		0.00002	8	38747	Coscinodiscaceae		0.000002	1	227970	Hapalidiaceae
	0.000017	8	2803	Rhodomelaceae		0.00002	8	40465	Sparassidaceae		0.000002	1	233768	Ishigeaceae
	0.000017	8	5009	Taphrinaceae		0.00002	8	60108	Gomphaceae		0.000002	1	265577	Attheyaceae
	0.000017	8	262632	Pterulaceae		0.00002	8	136087	Malawimonadidae		0.000002	1	281213	Microthyriaceae
	0.000017	8	307623	Tubulinosematidae		0.00002	8	183713	Methanopyraceae		0.000002	1	282346	Choreocolacaceae
	0.000017	8	2202724	Methanonatronarchaeaceae		0.00002	8	221669	Diademaceae		0.000002	1	307623	Tubulinosematidae
	0.000015	7	62919	Tilletiariaceae		0.00002	8	722751	Triparmaceae		0.000002	1	389951	Serpulaceae
	0.000015	7	80611	Melanogastraceae		0.00002	8	1656243	Pseudomuriellaceae		0.000002	1	418969	Pavlovaceae
	0.000015	7	90142	Ferroplasmaceae		0.00002	8	2028212	Laetiporaceae		0.000002	1	555408	Balamuthiidae
	0.000015	7	106263	Apiosporaceae		0.000018	7	2178	Methanothermaceae		0.000002	1	603431	Gloniaceae
	0.000015	7	685949	Fervidicoccaceae		0.000018	7	2896	Cryptomonadaceae		0.000002	1	658124	Chattonellaceae
	0.000015	7	2545691	Candidatus Methanollivieraceae		0.000018	7	27994	Theileriidae		0.000002	1	715292	Amniculicolaceae
	0.000012	6	35232	Pleistophoridae		0.000018	7	35429	Chlorodendraceae		0.000002	1	871007	Acidilobaceae
	0.000012	6	40455	Fistulinaceae		0.000018	7	46659	Thermoplasmataceae		0.000002	1	1027875	Ichthyobodonidae
	0.000012	6	40465	Sparassidaceae		0.000018	7	66801	Gymnodiniaceae		0.000002	1	1217822	Xylonaceae
	0.000012	6	46630	Picrophilaceae		0.000018	7	205394	Ulotrichaceae		0.000002	1	1293609	Candidatus Parilichlamydiaceae
	0.000012	6	103457	Dubosqiidae		0.000018	7	908827	Punctulariaceae		0.000002	1	1450326	Lophiotremataceae
	0.000012	6	589344	Pyrenomonadaceae		0.000018	7	1525215	Monomastigaceae		0.000002	1	1692504	Candidatus Clavichlamydiaceae
	0.000012	6	742847	Ceraceosoraceae		0.000018	7	2171987	Candidatus Nanoperiomorbaceae		0.000002	1	1892434	Amphiacanthidae
	0.000012	6	1131320	Euglenaceae		0.000018	7	2805591	Tropherymataceae		0.000002	1	1902584	Candidatus Desulfofervidaceae
	0.000012	6	2093822	Candidatus Nanosynbacteraceae		0.000015	6	31450	Plocamiaceae		0.000002	1	1915415	Candidatus Methanomethyliaceae
	0.000012	6	2682562	Picocystaceae		0.000015	6	31453	Halymeniaceae		0.000002	1	1971365	Chlorociboriaceae
	0.00001	5	2896	Cryptomonadaceae		0.000015	6	62919	Tilletiariaceae		0.000002	1	2026933	Pterocladiaceae
	0.00001	5	3127	Bryopsidaceae		0.000015	6	282346	Choreocolacaceae		0.000002	1	2171987	Candidatus Nanoperiomorbaceae
	0.00001	5	5739	Hexamitidae		0.000015	6	685949	Fervidicoccaceae		0.000002	1	2171994	Candidatus Nanosyncoccacae
	0.00001	5	27994	Theileriidae		0.000015	6	1131320	Euglenaceae		0.000002	1	2202724	Methanonatronarchaeaceae
	0.00001	5	255472	Caldisphaeraceae		0.000015	6	1229510	Hydnodontaceae		0.000002	1	2231153	Staurosiraceae
	0.00001	5	1292368	Dixoniellaceae		0.000015	6	1747776	Cuniculiplasmataceae		0.000002	1	2316380	Spyridiaceae
	0.000008	4	27974	Nosematidae		0.000015	6	2682492	Oltmannsiellopsidaceae		0.000002	1	2603433	Candidatus Deianiraeaceae
	0.000008	4	31386	Delesseriaceae		0.000015	6	2759602	Crassisporiaceae		0.000002	1	2682485	Oedogoniaceae
	0.000008	4	33678	Cyanophoraceae		0.000013	5	5776	Hartmannellidae		0.000002	1	2682562	Picocystaceae
	0.000008	4	36734	Unikaryonidae		0.000013	5	29824	Neolectaceae		0.000002	1	2682567	Tupiellaceae
	0.000008	4	37466	Sclerodermataceae		0.000013	5	40455	Fistulinaceae		0.000002	1	2683625	Stygiellidae
	0.000008	4	95227	Vannellidae		0.000013	5	44277	Ascoideaceae		0.000002	1	2706122	Rhizodiscinaceae
	0.000008	4	95343	Cephalothecaceae		0.000013	5	49229	Hemidiscaceae		0.424496	190543	10239	Viruses
	0.000008	4	136087	Malawimonadidae		0.000013	5	71598	Graphidaceae		6.226101	2794704	NA*	cannot be assigned to a (non-viral) family
	0.000008	4	177937	Colpodellaceae		0.000013	5	72220	Thelohaniidae		31.181353	13996344	NA*	unclassified
	0.000008	4	1003176	Kareniaceae		0.000013	5	103886	Chaetosphaeriaceae		*NA, not applicable
	0.000008	4	1233474	Trichomeriaceae		0.000013	5	190322	Collodictyonidae
	0.000008	4	1892434	Amphiacanthidae		0.000013	5	233768	Ishigeaceae
	0.000008	4	2603433	Candidatus Deianiraeaceae		0.000013	5	379500	Halimedaceae
	0.000008	4	2795012	Candidatus Fermentimicrarchaeaceae		0.000013	5	1084709	Tsukubamonadidae
	0.000006	3	3114	Ulvaceae		0.000013	5	2028216	Grifolaceae
	0.000006	3	27970	Enterocytozoonidae		0.000013	5	2171990	Candidatus Nanogingivalaceae
	0.000006	3	31396	Corallinaceae		0.00001	4	2975	Vaucheriaceae
	0.000006	3	31484	Liagoraceae		0.00001	4	35102	Pseudocohnilembidae
	0.000006	3	38257	Glaucocystaceae		0.00001	4	37466	Sclerodermataceae
	0.000006	3	63761	Gruberellidae		0.00001	4	38257	Glaucocystaceae
	0.000006	3	81064	Meruliaceae		0.00001	4	39933	Lecanoraceae
	0.000006	3	100127	Euplotidae		0.00001	4	135471	Haliphthoraceae
	0.000006	3	1028425	Gondwanamycetaceae		0.00001	4	208472	Trichiidae
	0.000006	3	1503930	Graphiaceae		0.00001	4	307623	Tubulinosematidae
	0.000006	3	1747776	Cuniculiplasmataceae		0.00001	4	704141	Dinobryaceae
	0.000006	3	2517203	Candidatus Methanomethylophilaceae		0.00001	4	1293609	Candidatus Parilichlamydiaceae
	0.000006	3	2682468	Pyramimonadaceae		0.00001	4	2749909	Odontellaceae
	0.000006	3	2802693	Candidatus Limnocylindraceae		0.00001	4	2795012	Candidatus Fermentimicrarchaeaceae
	0.000004	2	31371	Batrachospermaceae		0.000008	3	3014	Sargassaceae
	0.000004	2	31450	Plocamiaceae		0.000008	3	3127	Bryopsidaceae
	0.000004	2	31498	Lomentariaceae		0.000008	3	31497	Champiaceae
	0.000004	2	33093	Chaetophoraceae		0.000008	3	33856	Fragilariaceae
	0.000004	2	33845	Rhizosoleniaceae		0.000008	3	42743	Proteromonadidae
	0.000004	2	35434	Ostreobiaceae		0.000008	3	48595	Rhizopogonaceae
	0.000004	2	38266	Gloeochaetaceae		0.000008	3	48966	Sporolithaceae
	0.000004	2	66801	Gymnodiniaceae		0.000008	3	50934	Physciaceae
	0.000004	2	70409	Pilobolaceae		0.000008	3	74469	Cladostephaceae
	0.000004	2	72984	Ceratostomataceae		0.000008	3	79273	Monoblepharidaceae
	0.000004	2	78904	Helicocephalidaceae		0.000008	3	106328	Coleosporiaceae
	0.000004	2	90951	Phallaceae		0.000008	3	180225	Vexilliferidae
	0.000004	2	98649	Hibberdiaceae		0.000008	3	227310	Spraguidae
	0.000004	2	104350	Crepidotaceae		0.000008	3	232509	Plagiogrammaceae
	0.000004	2	109915	Cladochytriaceae		0.000008	3	313556	Cochliopodiidae
	0.000004	2	190322	Collodictyonidae		0.000008	3	389951	Serpulaceae
	0.000004	2	268579	Scinaiaceae		0.000008	3	1492816	Colponemidia
	0.000004	2	322152	Culicosporidae		0.000008	3	1691972	Thoracosphaeraceae
	0.000004	2	339961	Katablepharidaceae		0.000008	3	1692504	Candidatus Clavichlamydiaceae
	0.000004	2	420617	Mallomonadaceae		0.000008	3	1892434	Amphiacanthidae
	0.000004	2	556285	Histionidae		0.000008	3	1968910	Candidatus Nitrosocaldaceae
	0.000004	2	1027875	Ichthyobodonidae		0.000008	3	2041443	Juglanconidaceae
	0.000004	2	1115744	Physaraceae		0.000008	3	2108078	Ulnariaceae
	0.000004	2	1396497	Rhizophlyctidaceae		0.000008	3	2605701	Chromeraceae
	0.000004	2	1525215	Monomastigaceae		0.000008	3	2682465	Nephroselmidaceae
	0.000004	2	1968910	Candidatus Nitrosocaldaceae		0.000008	3	2682562	Picocystaceae
	0.000004	2	2805591	Tropherymataceae		0.000008	3	2683326	Acavomonidia
	0.000002	1	2178	Methanothermaceae		0.000008	3	2683625	Stygiellidae
	0.000002	1	31323	Goniomonadaceae		0.000008	3	2705743	Porolithaceae
	0.000002	1	31352	Compsopogonaceae		0.000008	3	2778801	Callithamniaceae
	0.000002	1	31377	Ceramiaceae		0.000005	2	27974	Nosematidae
	0.000002	1	31412	Cystocloniaceae		0.000005	2	31377	Ceramiaceae
	0.000002	1	31430	Kallymeniaceae		0.000005	2	31478	Hildenbrandiaceae
	0.000002	1	31501	Rhodymeniaceae		0.000005	2	35432	Caulerpaceae
	0.000002	1	33105	Derbesiaceae		0.000005	2	36734	Unikaryonidae
	0.000002	1	33856	Fragilariaceae		0.000005	2	42185	Schizymeniaceae
	0.000002	1	34366	Saccharomycopsidaceae		0.000005	2	46451	Thelebolaceae
	0.000002	1	34418	Cystobasidiaceae		0.000005	2	70187	Olpidiaceae
	0.000002	1	39937	Caliciaceae		0.000005	2	80611	Melanogastraceae
	0.000002	1	42302	Lasiosphaeriaceae		0.000005	2	90142	Ferroplasmaceae
	0.000002	1	46659	Thermoplasmataceae		0.000005	2	95343	Cephalothecaceae
	0.000002	1	51005	Hygrophoraceae		0.000005	2	98649	Hibberdiaceae
	0.000002	1	52675	Sphaeropleaceae		0.000005	2	186041	Entomoneidaceae
	0.000002	1	61422	Harpellaceae		0.000005	2	196001	Mischococcaceae
	0.000002	1	72220	Thelohaniidae		0.000005	2	218102	Gnomoniaceae
	0.000002	1	98651	Chromulinaceae		0.000005	2	240560	Botryochloridaceae
	0.000002	1	103886	Chaetosphaeriaceae		0.000005	2	255472	Caldisphaeraceae
	0.000002	1	135266	Prasiolaceae		0.000005	2	418951	Isochrysidaceae
	0.000002	1	169194	Collemataceae		0.000005	2	418969	Pavlovaceae
	0.000002	1	174815	Mastigamoebidae		0.000005	2	435418	Protosteliaceae
	0.000002	1	183713	Methanopyraceae		0.000005	2	589351	Hemiselmidaceae
	0.000002	1	196636	Eunotiaceae		0.000005	2	1144924	Acrasidae
	0.000002	1	197859	Philasteridae		0.000005	2	1503930	Graphiaceae
	0.000002	1	200887	Paramoebidae		0.000005	2	1639121	Haemoproteidae
	0.000002	1	216735	Pinnulariaceae		0.000005	2	2603949	Diplonemidae
	0.000002	1	216752	Surirellaceae		0.000005	2	2682464	Chlorosarcinaceae
	0.000002	1	252210	Catabotrydaceae		0.000005	2	2798276	Conexivisphaeraceae
	0.000002	1	379500	Halimedaceae		0.000003	1	3114	Ulvaceae
	0.000002	1	425071	Eustigmataceae		0.000003	1	5198	Cladoniaceae
	0.000002	1	459516	Sorogenidae		0.000003	1	31352	Compsopogonaceae
	0.000002	1	555408	Balamuthiidae		0.000003	1	31415	Dumontiaceae
	0.000002	1	1028385	Australiascaceae		0.000003	1	31484	Liagoraceae
	0.000002	1	1365474	Stephanodiscaceae		0.000003	1	31501	Rhodymeniaceae
	0.000002	1	1538067	Moniliellaceae		0.000003	1	33848	Skeletonemataceae
	0.000002	1	1542769	Lecanographaceae		0.000003	1	35164	Dasyaceae
	0.000002	1	1559746	Tulamoebidae		0.000003	1	35218	Amoebidae
	0.000002	1	1656248	Chromochloridaceae		0.000003	1	39678	Arthoniaceae
	0.000002	1	1890941	Nanoarchaeaceae		0.000003	1	42302	Lasiosphaeriaceae
	0.000002	1	2026933	Pterocladiaceae		0.000003	1	49247	Lithodesmiaceae
	0.000002	1	2507943	Heteroscytonemataceae		0.000003	1	49250	Hemiaulaceae
	0.000002	1	2603949	Diplonemidae		0.000003	1	50885	Sebdeniaceae
	0.000002	1	2682492	Oltmannsiellopsidaceae		0.000003	1	51326	Chaetopeltidaceae
	0.000002	1	2683625	Stygiellidae		0.000003	1	66802	Heterocapsaceae
	0.000002	1	2715733	Candidatus Chazhemtobacteraceae		0.000003	1	67959	Thoreaceae
	0.000002	1	2798276	Conexivisphaeraceae		0.000003	1	72984	Ceratostomataceae
	0.121743	58592	10239	Viruses		0.000003	1	81064	Meruliaceae
	13.642824	6565976	NA*	cannot be assigned to a (non-viral) family		0.000003	1	88646	Teloschistaceae
	26.762077	12879970	NA*	unclassified		0.000003	1	104350	Crepidotaceae
	*NA, not applicable					0.000003	1	109762	Harpochytriaceae
						0.000003	1	150780	Astraeaceae
						0.000003	1	174683	Ordosporidae
						0.000003	1	174815	Mastigamoebidae
						0.000003	1	211105	Enteridiidae
						0.000003	1	216735	Pinnulariaceae
						0.000003	1	216739	Sellaphoraceae
						0.000003	1	216752	Surirellaceae
						0.000003	1	242543	Thecamoebida
						0.000003	1	291295	Turaniellidae
						0.000003	1	311384	Pseudokeronopsidae
						0.000003	1	322152	Culicosporidae
						0.000003	1	589345	Chroomonadaceae
						0.000003	1	660062	Methermicoccaceae
						0.000003	1	669523	Bartheletiaceae
						0.000003	1	1003034	Berkeleyaceae
						0.000003	1	1027875	Ichthyobodonidae
						0.000003	1	1078847	Goceviidae
						0.000003	1	1100104	Brevinemataceae
						0.000003	1	1115745	Didymiaceae
						0.000003	1	1131319	Phacaceae
						0.000003	1	1396497	Rhizophlyctidaceae
						0.000003	1	1884640	Bulleribasidiaceae
						0.000003	1	2202724	Methanonatronarchaeaceae
						0.000003	1	2419519	Neotessellaceae
						0.000003	1	2682471	Polyblepharidaceae
						0.000003	1	2682564	Pleurastraceae
						0.000003	1	2715733	Candidatus Chazhemtobacteraceae
						0.478358	191094	10239	Viruses
						12.455298	4975633	NA*	cannot be assigned to a (non-viral) family
						31.304884	12505651	NA*	unclassified
						*NA, not applicable

## Sheet: Table S5
Table S5: Taxonomic identification of Terra Fértil (TF), Lipor (LP) and Gintegral (GN) samples at genera level.
	GN					LP					TF
	Percentage	Reads	Taxon ID	Genus name		Percentage	Reads	Taxon ID	Genus name		Percentage	Reads	Taxon ID	Genus name
	4.780406	2300699	286	Pseudomonas		2.732382	1091530	83614	Luteimonas		9.011965	4045192	1397107	Aliifodinibius
	4.16789	2005909	28453	Sphingobacterium		2.451624	979373	46913	Devosia		8.077897	3625918	2745	Halomonas
	4.124363	1984961	83618	Pseudoxanthomonas		2.185242	872959	265	Paracoccus		5.898346	2647585	153265	Aequorivita
	3.865469	1860361	83614	Luteimonas		1.572194	628059	28453	Sphingobacterium		3.03714	1363278	84567	Pedobacter
	1.692113	814375	416949	Parapedobacter		1.569065	626809	286	Pseudomonas		2.875126	1290555	2742	Marinobacter
	1.526425	734633	290425	Advenella		1.495036	597236	1434046	Sphingorhabdus		2.598564	1166415	649462	Gracilimonas
	1.424326	685495	237	Flavobacterium		1.485006	593229	84567	Pedobacter		2.176893	977140	59753	Alcanivorax
	1.082479	520972	1883	Streptomyces		1.45574	581538	10	Cellvibrio		1.339968	601470	359337	Marinimicrobium
	1.081783	520637	1988	Actinomadura		1.327656	530371	379068	Galbibacter		0.930708	417766	135575	Idiomarina
	0.989096	476029	507	Alcaligenes		1.300851	519663	237	Flavobacterium		0.818562	367427	1779136	Bradymonas
	0.899441	432880	528	Ochrobactrum		1.210681	483642	200473	Brumimicrobium		0.77174	346410	46913	Devosia
	0.865716	416649	517	Bordetella		1.122091	448252	246875	Algoriphagus		0.697368	313027	1974209	Rhodohalobacter
	0.765476	368406	265	Paracoccus		1.009014	403080	68	Lysobacter		0.600549	269568	1082930	Pelagibacterium
	0.751972	361907	40323	Stenotrophomonas		0.915737	365818	153265	Aequorivita		0.576348	258705	245876	Nitratireductor
	0.711985	342662	68287	Mesorhizobium		0.800044	319601	290425	Advenella		0.517369	232231	2013	Nocardiopsis
	0.673417	324100	84567	Pedobacter		0.746161	298076	68287	Mesorhizobium		0.468878	210465	286	Pseudomonas
	0.614075	295540	68	Lysobacter		0.68359	273080	67575	Rheinheimera		0.400515	179779	570	Klebsiella
	0.605001	291173	120831	Dyadobacter		0.631172	252140	1883	Streptomyces		0.396721	178076	83612	Psychroflexus
	0.541844	260777	245876	Nitratireductor		0.61247	244669	379	Rhizobium		0.38726	173829	28453	Sphingobacterium
	0.437883	210743	305976	Pusillimonas		0.585297	233814	305976	Pusillimonas		0.367341	164888	1742977	Tepidicaulis
	0.400946	192966	31988	Aminobacter		0.575321	229829	1082930	Pelagibacterium		0.345281	154986	455358	Balneola
	0.352223	169517	4855	Mortierella		0.527449	210705	449972	Chelativorans		0.326331	146480	305976	Pusillimonas
	0.348348	167652	283	Comamonas		0.506938	202511	165696	Novosphingobium		0.308714	138572	83461	Corallococcus
	0.329575	158617	379899	Niabella		0.503032	200951	265488	Rhodopirellula		0.278141	124849	68287	Mesorhizobium
	0.308421	148436	152267	Pigmentiphaga		0.478671	191219	33882	Microbacterium		0.263863	118440	379068	Galbibacter
	0.303137	145893	222	Achromobacter		0.469276	187466	2762352	Albibacterium		0.259608	116530	237	Flavobacterium
	0.30107	144898	69278	Aquamicrobium		0.454699	181643	2745	Halomonas		0.240197	107817	497	Psychrobacter
	0.281674	135563	999506	Pseudofulvimonas		0.446581	178400	570	Klebsiella		0.221379	99370	404432	Salinicola
	0.279232	134388	469	Acinetobacter		0.423371	169128	416949	Parapedobacter		0.209874	94206	1676651	Limnochorda
	0.274611	132164	449972	Chelativorans		0.365854	146151	59732	Chryseobacterium		0.198744	89210	449972	Chelativorans
	0.259703	124989	1866885	Mycolicibacterium		0.34754	138835	165697	Sphingopyxis		0.197155	88497	1386	Bacillus
	0.257955	124148	2762352	Albibacterium		0.340616	136069	13687	Sphingomonas		0.192083	86220	1121829	Fodinicurvata
	0.234597	112906	1827	Rhodococcus		0.339857	135766	245876	Nitratireductor		0.185738	83372	182709	Oceanobacillus
	0.23072	111040	76831	Myroides		0.304411	121606	469322	Steroidobacter		0.176956	79430	237444	Ulvibacter
	0.222323	106999	28209	Chelatococcus		0.303009	121046	497	Psychrobacter		0.167445	75161	2675234	Alkalihalobacillus
	0.220719	106227	354349	Pseudochrobactrum		0.301175	120313	2709685	Parasphingorhabdus		0.166777	74861	2762352	Albibacterium
	0.212156	102106	999488	Paenochrobactrum		0.296311	118370	68288	Cyclobacterium		0.163021	73175	1434045	Sinomicrobium
	0.205354	98832	979650	Haplosporangium		0.281857	112596	361177	Altererythrobacter		0.150643	67619	44249	Paenibacillus
	0.198069	95326	1572763	Moheibacter		0.257728	102957	2013	Nocardiopsis		0.149041	66900	68	Lysobacter
	0.194907	93804	379	Rhizobium		0.252939	101044	390846	Echinicola		0.142231	63843	42054	Chromohalobacter
	0.192407	92601	338	Xanthomonas		0.252206	100751	165695	Sphingobium		0.12787	57397	265	Paracoccus
	0.190784	91820	41275	Brevundimonas		0.248378	99222	517	Bordetella		0.127523	57241	41275	Brevundimonas
	0.175207	84323	215579	Schlegelella		0.242759	96977	1779136	Bradymonas		0.127164	57080	49279	Gelidibacter
	0.172196	82874	586	Providencia		0.24223	96766	43676	Promicromonospora		0.12705	57029	332100	Planifilum
	0.168203	80952	79328	Chitinophaga		0.231199	92359	69278	Aquamicrobium		0.124497	55883	387658	Marixanthomonas
	0.15906	76552	33882	Microbacterium		0.199204	79578	29548	Rhodothermus		0.117591	52783	143222	Salegentibacter
	0.156085	75120	2650923	Aestuariivirga		0.196098	78337	610116	Aliihoeflea		0.117034	52533	416949	Parapedobacter
	0.147279	70882	83677	Thermobifida		0.169133	67565	83618	Pseudoxanthomonas		0.115762	51962	1755825	Egicoccus
	0.144559	69573	141948	Thermomonas		0.167461	66897	1386	Bacillus		0.112369	50439	1395977	Aidingimonas
	0.143909	69260	1386	Bacillus		0.151597	60560	323449	Pontibacter		0.111981	50265	379	Rhizobium
	0.143809	69212	1649468	Melaminivora		0.148308	59246	1434045	Sinomicrobium		0.105652	47424	79328	Chitinophaga
	0.142791	68722	13687	Sphingomonas		0.140716	56213	49279	Gelidibacter		0.104088	46722	246875	Algoriphagus
	0.142492	68578	166953	Kaistia		0.140167	55994	423349	Mucilaginibacter		0.103567	46488	84406	Virgibacillus
	0.13625	65574	1649512	Vulcaniibacterium		0.137396	54887	359337	Marinimicrobium		0.102502	46010	2789775	Actinomarinicola
	0.134409	64688	423349	Mucilaginibacter		0.134891	53886	111500	Muricauda		0.101673	45638	68288	Cyclobacterium
	0.129213	62187	59732	Chryseobacterium		0.124825	49865	178469	Arenibacter		0.096986	43534	178469	Arenibacter
	0.127311	61272	1742989	Glutamicibacter		0.119503	47739	1866885	Mycolicibacterium		0.096155	43161	1397106	Fodinibius
	0.127241	61238	374	Bradyrhizobium		0.113971	45529	31988	Aminobacter		0.093152	41813	37914	Dietzia
	0.126723	60989	20	Phenylobacterium		0.113565	45367	1501224	Hydrogenispora		0.091953	41275	561367	Salinimicrobium
	0.121132	58298	1033	Afipia		0.111378	44493	37924	Thermocrispum		0.085259	38270	1535231	Altibacter
	0.119052	57297	376469	Olivibacter		0.110884	44296	376469	Olivibacter		0.084593	37971	232115	Mesonia
	0.115923	55791	1851	Saccharomonospora		0.108063	43169	79328	Chitinophaga		0.083238	37363	1321364	Tistlia
	0.115709	55688	46913	Devosia		0.1074	42904	1988	Actinomadura		0.083096	37299	252356	Maribacter
	0.113598	54672	165695	Sphingobium		0.104108	41589	453850	Joostella		0.083087	37295	423349	Mucilaginibacter
	0.113184	54473	186650	Microvirga		0.102456	40929	1538468	Povalibacter		0.082594	37074	323449	Pontibacter
	0.111794	53804	490567	Arenimonas		0.099307	39671	59753	Alcanivorax		0.081095	36401	286104	Winogradskyella
	0.106494	51253	1403714	Parapusillimonas		0.096846	38688	40323	Stenotrophomonas		0.078689	35321	1883	Streptomyces
	0.105176	50619	254250	Isoptericola		0.096333	38483	143222	Salegentibacter		0.078023	35022	1911566	Arsenicitalea
	0.099051	47671	1747773	Rhabdobacter		0.091587	36587	336827	Rhodonellum		0.077368	34728	111500	Muricauda
	0.098365	47341	2053	Gordonia		0.090753	36254	120831	Dyadobacter		0.076278	34239	1897649	Pistricoccus
	0.097732	47036	718013	Thermasporomyces		0.088165	35220	72763	Tessaracoccus		0.075666	33964	33882	Microbacterium
	0.097408	46880	107	Spirosoma		0.087249	34854	2742	Marinobacter		0.071988	32313	290174	Aquimarina
	0.095398	45913	234	Brucella		0.085697	34234	44249	Paenibacillus		0.069642	31260	1400059	Pontibaca
	0.094193	45333	165697	Sphingopyxis		0.083581	33389	316625	Saccharophagus		0.066663	29923	1055323	Aeribacillus
	0.093595	45045	332157	Larkinella		0.083261	33261	222	Achromobacter		0.066282	29752	129337	Geobacillus
	0.090231	43426	165696	Novosphingobium		0.082678	33028	332102	Fluviicola		0.065052	29200	154116	Georgenia
	0.089134	42898	1100891	Paenalcaligenes		0.081424	32527	48073	Microbulbifer		0.064602	28998	1677050	Novibacillus
	0.088687	42683	319458	Leadbetterella		0.080738	32253	1041	Erythrobacter		0.062882	28226	376469	Olivibacter
	0.087573	42147	12916	Acidovorax		0.08041	32122	2802300	Lunatibacter		0.061693	27692	59732	Chryseobacterium
	0.087569	42145	1055688	Sandaracinus		0.077684	31033	561367	Salinimicrobium		0.060294	27064	83614	Luteimonas
	0.087513	42118	93368	Pseudaminobacter		0.077528	30971	528	Ochrobactrum		0.059211	26578	292691	Gramella
	0.087203	41969	1074468	Candidimonas		0.076134	30414	940550	Gilvimarinus		0.058712	26354	74385	Gracilibacillus
	0.085554	41175	83681	Nonomuraea		0.076031	30373	396811	Fulvivirga		0.058665	26333	390846	Echinicola
	0.08523	41019	1434702	Taibaiella		0.075538	30176	46352	Agrococcus		0.058028	26047	596499	Nitriliruptor
	0.082961	39927	125216	Roseomonas		0.074444	29739	2056	Sphaerobacter		0.05689	25536	504090	Kushneria
	0.082435	39674	81	Hyphomicrobium		0.074247	29660	1839	Nocardioides		0.053539	24032	120831	Dyadobacter
	0.081051	39008	85413	Bosea		0.073643	29419	1525371	Neorhizobium		0.052485	23559	396811	Fulvivirga
	0.080563	38773	359336	Castellaniella		0.071042	28380	246876	Cryomorpha		0.046602	20918	70994	Lewinella
	0.079638	38328	323620	Shinella		0.068667	27431	1926259	Pseudactinotalea		0.046321	20792	13687	Sphingomonas
	0.079248	38140	256616	Parvibaculum		0.068414	27330	252356	Maribacter		0.044561	20002	662	Vibrio
	0.078647	37851	1763	Mycobacterium		0.068059	27188	74030	Roseovarius		0.043997	19749	52959	Polaribacter
	0.078443	37753	987053	Rhodoligotrophos		0.067796	27083	2071601	Thermostaphylospora		0.04367	19602	1276290	Caldibacillus
	0.077492	37295	458839	Actinotalea		0.067746	27063	1494913	Anditalea		0.043598	19570	1847	Pseudonocardia
	0.075046	36118	1649292	Falsochrobactrum		0.066617	26612	2425	Teredinibacter		0.042518	19085	2766927	Persicimonas
	0.072611	34946	105	Runella		0.065365	26112	357	Agrobacterium		0.042175	18931	626119	Ruania
	0.072038	34670	157920	Cellulosimicrobium		0.063142	25224	1873	Micromonospora		0.041598	18672	244698	Gillisia
	0.071383	34355	37924	Thermocrispum		0.062799	25087	60136	Sulfitobacter		0.040676	18258	816	Bacteroides
	0.070163	33768	2019	Thermomonospora		0.06181	24692	41275	Brevundimonas		0.04015	18022	574347	Modicisalibacter
	0.069644	33518	1716	Corynebacterium		0.061658	24631	40222	Methylophaga		0.039938	17927	191	Azospirillum
	0.067175	32330	34072	Variovorax		0.061523	24577	280472	Aquiflexum		0.038748	17393	104267	Tenacibaculum
	0.066056	31791	44249	Paenibacillus		0.061468	24555	338	Xanthomonas		0.038588	17321	283735	Leeuwenhoekiella
	0.064264	30929	1835332	Verticiella		0.061292	24485	232244	Belliella		0.037414	16794	643951	Pelagibius
	0.063706	30660	1873	Micromonospora		0.060882	24321	186650	Microvirga		0.03726	16725	283785	Bizionia
	0.061769	29728	32008	Burkholderia		0.060679	24240	1403714	Parapusillimonas		0.036997	16607	374	Bradyrhizobium
	0.061476	29587	219181	Ottowia		0.059988	23964	299566	Adhaeribacter		0.036648	16450	363408	Nonlabens
	0.061079	29396	332102	Fluviicola		0.056464	22556	1074468	Candidimonas		0.036207	16252	1839	Nocardioides
	0.059163	28474	2041181	Caldovatus		0.055279	22083	244698	Gillisia		0.036149	16226	186650	Microvirga
	0.059105	28446	367298	Phycicoccus		0.055079	22003	1288026	Arcticibacter		0.035088	15750	2023	Thermoactinomyces
	0.058744	28272	2745	Halomonas		0.055037	21986	83677	Thermobifida		0.0346	15531	1522429	Lihuaxuella
	0.058706	28254	361177	Altererythrobacter		0.054448	21751	235888	Salinibacterium		0.034184	15344	74030	Roseovarius
	0.058193	28007	497	Psychrobacter		0.054178	21643	93368	Pseudaminobacter		0.03413	15320	379065	Caldalkalibacillus
	0.055274	26602	914	Nitrosomonas		0.053878	21523	1822461	Negadavirga		0.033838	15189	1573806	Mariniphaga
	0.054364	26164	1004301	Flavihumibacter		0.053012	21177	2800681	Aurantiacibacter		0.033455	15017	48073	Microbulbifer
	0.05427	26119	570	Klebsiella		0.052095	20811	332248	Truepera		0.033353	14971	89966	Hymenobacter
	0.05347	25734	2013	Nocardiopsis		0.051895	20731	2058174	Antarcticibacterium		0.032205	14456	200473	Brumimicrobium
	0.052469	25252	246875	Algoriphagus		0.04802	19183	718013	Thermasporomyces		0.031873	14307	69278	Aquamicrobium
	0.052369	25204	2679998	Arundinibacter		0.047817	19102	374	Bradyrhizobium		0.031167	13990	299566	Adhaeribacter
	0.05121	24646	178469	Arenibacter		0.047299	18895	28209	Chelatococcus		0.031069	13946	2740719	Cochleicola
	0.050769	24434	162491	Oerskovia		0.047121	18824	290174	Aquimarina		0.030878	13860	256616	Parvibaculum
	0.048681	23429	2742	Marinobacter		0.047034	18789	2795605	Aureliella		0.030773	13813	1862153	Marinirhabdus
	0.048666	23422	2017546	Paracandidimonas		0.046836	18710	292691	Gramella		0.030494	13688	1827	Rhodococcus
	0.048407	23297	323449	Pontibacter		0.046808	18699	1237104	Litoribacter		0.030492	13687	1696	Brevibacterium
	0.047663	22939	160795	Ureibacillus		0.046651	18636	286104	Winogradskyella		0.030214	13562	358023	Lutibacter
	0.046894	22569	316625	Saccharophagus		0.04629	18492	1774589	Lunatimonas		0.030105	13513	107	Spirosoma
	0.046832	22539	68288	Cyclobacterium		0.045647	18235	69578	Cryobacterium		0.029614	13293	48075	Marinobacterium
	0.046499	22379	407	Methylobacterium		0.044818	17904	2800678	Alteraurantiacibacter		0.029501	13242	290180	Roseivirga
	0.046383	22323	312278	Emticicia		0.0441	17617	1696	Brevibacterium		0.028897	12971	29330	Alicyclobacillus
	0.045498	21897	1060	Rhodobacter		0.043527	17388	1649489	Robertkochia		0.028338	12720	1236218	Melghirimyces
	0.04524	21773	75309	Rhodanobacter		0.043196	17256	1187078	Cecembia		0.028273	12691	175304	Lentibacillus
	0.044513	21423	47420	Hydrogenophaga		0.043074	17207	89966	Hymenobacter		0.028211	12663	204286	Cobetia
	0.044022	21187	1773450	Anseongella		0.042656	17040	2795426	Novipirellula		0.027088	12159	1176327	Aureitalea
	0.043624	20995	1817	Nocardia		0.041634	16632	76831	Myroides		0.026126	11727	76831	Myroides
	0.04268	20541	442431	Persicitalea		0.041632	16631	28100	Phyllobacterium		0.0258	11581	682522	Ilumatobacter
	0.042252	20335	2678886	Pulveribacter		0.041502	16579	414371	Aureimonas		0.025433	11416	85413	Bosea
	0.04197	20199	59734	Empedobacter		0.040876	16329	72021	Methylarcula		0.025099	11266	869806	Marivirga
	0.041296	19875	1017183	Camelimonas		0.040693	16256	28105	Sinorhizobium		0.024889	11172	125216	Roseomonas
	0.041205	19831	106589	Cupriavidus		0.039647	15838	379899	Niabella		0.024642	11061	577469	Demequina
	0.041149	19804	75	Caulobacter		0.039499	15779	1868329	Xanthomarina		0.024406	10955	407	Methylobacterium
	0.040918	19693	1822464	Paraburkholderia		0.039369	15727	147067	Thermobispora		0.024317	10915	55080	Brevibacillus
	0.040846	19658	32	Myxococcus		0.038593	15417	1773450	Anseongella		0.024	10773	469	Acinetobacter
	0.040584	19532	1839	Nocardioides		0.038563	15405	107	Spirosoma		0.023795	10681	165696	Novosphingobium
	0.03856	18558	59753	Alcanivorax		0.038545	15398	232115	Mesonia		0.023646	10614	1763	Mycobacterium
	0.038352	18458	55968	Leucobacter		0.037987	15175	323620	Shinella		0.023595	10591	517	Bordetella
	0.037947	18263	1082930	Pelagibacterium		0.037774	15090	1295327	Croceicoccus		0.023508	10552	528	Ochrobactrum
	0.037428	18013	133193	Alkalilimnicola		0.037213	14866	869806	Marivirga		0.023479	10539	414371	Aureimonas
	0.036798	17710	299566	Adhaeribacter		0.037081	14813	1458243	Pseudomaricurvus		0.023258	10440	150247	Anoxybacillus
	0.036278	17460	547	Enterobacter		0.036973	14770	43668	Brachybacterium		0.023094	10366	55079	Aneurinibacillus
	0.035877	17267	354354	Niastella		0.03684	14717	106591	Ensifer		0.022737	10206	361177	Altererythrobacter
	0.035788	17224	28100	Phyllobacterium		0.036295	14499	174951	Ramlibacter		0.022693	10186	2045416	Oceanihabitans
	0.035481	17076	89966	Hymenobacter		0.036212	14466	662	Vibrio		0.022686	10183	225842	Formosa
	0.035481	17076	1649482	Pseudopedobacter		0.035977	14372	48463	Prosthecobacter		0.022394	10052	2762562	Flavilitoribacter
	0.035408	17041	469322	Steroidobacter		0.034961	13966	274591	Hoeflea		0.022285	10003	32008	Burkholderia
	0.034406	16559	1288026	Arcticibacter		0.034833	13915	2304691	Thermoclostridium		0.022276	9999	659693	Oceanibaculum
	0.034248	16483	2794837	Schnuerera		0.034442	13759	1847	Pseudonocardia		0.021993	9872	1511648	Defluviitoga
	0.033696	16217	323413	Dokdonella		0.034149	13642	125287	Ornithinimicrobium		0.021913	9836	1331737	Haloactinobacterium
	0.033642	16191	1921582	Orrella		0.033997	13581	270	Thermus		0.021891	9826	31988	Aminobacter
	0.033264	16009	1914244	Krasilnikoviella		0.033491	13379	1579506	Roseimaritima		0.021871	9817	60136	Sulfitobacter
	0.033079	15920	1549750	Lomentospora		0.033126	13233	32008	Burkholderia		0.021866	9815	43668	Brachybacterium
	0.03305	15906	12960	Azoarcus		0.03233	12915	1851	Saccharomonospora		0.021637	9712	28100	Phyllobacterium
	0.033006	15885	816	Bacteroides		0.032322	12912	159075	Acremonium		0.021579	9686	1485	Clostridium
	0.031651	15233	1524249	Pseudohongiella		0.032127	12834	1298	Deinococcus		0.021218	9524	93368	Pseudaminobacter
	0.031572	15195	285105	Tepidimicrobium		0.031959	12767	335405	Sphingosinicella		0.021191	9512	1564515	Phaeodactylibacter
	0.030997	14918	1073	Rhodopseudomonas		0.031904	12745	1679449	Pseudooceanicola		0.021071	9458	166953	Kaistia
	0.03099	14915	37914	Dietzia		0.031882	12736	1524249	Pseudohongiella		0.021019	9435	2489367	Candidatus Cyclonatronum
	0.030926	14884	2789775	Actinomarinicola		0.031726	12674	1434009	Homoserinimonas		0.020714	9298	291183	Lacinutrix
	0.030893	14868	2717700	Phragmitibacter		0.031641	12640	417127	Zunongwangia		0.02052	9211	104264	Cellulophaga
	0.030828	14837	357	Agrobacterium		0.031536	12598	290180	Roseivirga		0.020269	9098	1145345	Bauldia
	0.030704	14777	583	Proteus		0.031506	12586	1379908	Rufibacter		0.020266	9097	1866885	Mycolicibacterium
	0.030525	14691	1707	Cellulomonas		0.031256	12486	1742989	Glutamicibacter		0.020258	9093	444513	Salibacter
	0.03018	14525	308865	Elizabethkingia		0.031166	12450	34072	Variovorax		0.020229	9080	326319	Dokdonia
	0.030014	14445	174951	Ramlibacter		0.031015	12390	469	Acinetobacter		0.020186	9061	152161	Stappia
	0.029937	14408	413435	Solimonas		0.030758	12287	1903858	Pseudorhizobium		0.020064	9006	204447	Skermanella
	0.029692	14290	700450	Siphonobacter		0.03056	12208	1443919	Tabrizicola		0.020019	8986	1773450	Anseongella
	0.029386	14143	168658	Rhodoblastus		0.030272	12093	52959	Polaribacter		0.019999	8977	53457	Janibacter
	0.029231	14068	2590666	Gynurincola		0.030207	12067	149698	Massilia		0.019271	8650	83618	Pseudoxanthomonas
	0.029216	14061	398041	Flavisolibacter		0.030107	12027	104267	Tenacibaculum		0.019155	8598	261827	Algibacter
	0.029133	14021	1097466	Defluviimonas		0.029959	11968	1579505	Rubripirellula		0.018948	8505	10	Cellvibrio
	0.028792	13857	2056	Sphaerobacter		0.029891	11941	816	Bacteroides		0.018914	8490	274591	Hoeflea
	0.027915	13435	186475	Kouleothrix		0.029614	11830	1835	Saccharopolyspora		0.01872	8403	1288026	Arcticibacter
	0.027832	13395	414371	Aureimonas		0.029501	11785	85413	Bosea		0.0187	8394	1016	Capnocytophaga
	0.027575	13271	49279	Gelidibacter		0.029486	11779	83612	Psychroflexus		0.018638	8366	1848396	Limibacillus
	0.027566	13267	2774168	Avrilella		0.028978	11576	1060	Rhodobacter		0.018616	8356	97050	Ruegeria
	0.027537	13253	1663	Arthrobacter		0.02891	11549	1434702	Taibaiella		0.018458	8285	1988	Actinomadura
	0.027358	13167	191	Azospirillum		0.02857	11413	283735	Leeuwenhoekiella		0.01838	8250	2800685	Pelagerythrobacter
	0.027113	13049	231454	Dyella		0.02847	11373	2800686	Tsuneonella		0.018308	8218	375288	Parabacteroides
	0.026793	12895	149698	Massilia		0.028427	11356	265487	Blastopirellula		0.018126	8136	332102	Fluviicola
	0.02676	12879	296051	Terrimonas		0.028347	11324	407	Methylobacterium		0.018063	8108	630749	Spongiibacter
	0.026301	12658	1648505	Chiayiivirga		0.028242	11282	1635133	Aestuariicella		0.018052	8103	2802300	Lunatibacter
	0.026004	12515	41687	Scedosporium		0.027921	11154	1769735	Mongoliibacter		0.018048	8101	1707	Cellulomonas
	0.025717	12377	28105	Sinorhizobium		0.027771	11094	1769738	Compostibacillus		0.018048	8101	393005	Tamlana
	0.025416	12232	10	Cellvibrio		0.027508	10989	1822464	Paraburkholderia		0.017876	8024	1822464	Paraburkholderia
	0.025283	12168	4842	Rhizopus		0.027498	10985	141948	Thermomonas		0.01784	8008	379899	Niabella
	0.02506	12061	1485	Clostridium		0.0272	10866	97050	Ruegeria		0.017658	7926	106633	Thioalkalivibrio
	0.024965	12015	33057	Thauera		0.027183	10859	22	Shewanella		0.017644	7920	168934	Thalassospira
	0.024427	11756	204456	Gemmobacter		0.02687	10734	75309	Rhodanobacter		0.017609	7904	20	Phenylobacterium
	0.024385	11736	83461	Corallococcus		0.026207	10469	254250	Isoptericola		0.017598	7899	1434702	Taibaiella
	0.024032	11566	613	Serratia		0.025451	10167	2040	Aeromicrobium		0.017571	7887	351094	Paucisalibacillus
	0.023864	11485	238749	Diaphorobacter		0.025406	10149	125216	Roseomonas		0.017506	7858	112040	Zobellia
	0.02372	11416	39643	Sorangium		0.025325	10117	2762385	Daejeonella		0.01719	7716	22	Shewanella
	0.023222	11176	662	Vibrio		0.024998	9986	1763	Mycobacterium		0.017181	7712	1211036	Mangrovimonas
	0.023116	11125	1849530	Oblitimonas		0.02497	9975	191	Azospirillum		0.017007	7634	332157	Larkinella
	0.023089	11112	1734920	Pseudorhodoplanes		0.024817	9914	332157	Larkinella		0.016998	7630	1851	Saccharomonospora
	0.022596	10875	1145345	Bauldia		0.024755	9889	215579	Schlegelella		0.016965	7615	53246	Pseudoalteromonas
	0.022463	10811	1769012	Arachidicoccus		0.024587	9822	1663	Arthrobacter		0.016836	7557	280472	Aquiflexum
	0.02233	10747	958	Bdellovibrio		0.024252	9688	1234545	Parasphingopyxis		0.016361	7344	499228	Tepidanaerobacter
	0.022087	10630	649460	Filimonas		0.024239	9683	12960	Azoarcus		0.016357	7342	49277	Psychroserpens
	0.022087	10630	1354809	Keratinibaculum		0.024217	9674	1827	Rhodococcus		0.01627	7303	85274	Rhodovibrio
	0.021987	10582	156973	Dysgonomonas		0.024089	9623	53246	Pseudoalteromonas		0.016058	7208	2752546	Denitrobaculum
	0.021383	10291	504481	Sediminibacterium		0.023921	9556	518753	Luteolibacter		0.015967	7167	293088	Martelella
	0.021231	10218	106591	Ensifer		0.023856	9530	1265689	Nafulsella		0.015927	7149	13134	Magnetospirillum
	0.021223	10214	682522	Ilumatobacter		0.023258	9291	1813	Amycolatopsis		0.015889	7132	1379908	Rufibacter
	0.021198	10202	1210116	Flavitalea		0.02314	9244	2717700	Phragmitibacter		0.015833	7107	1663	Arthrobacter
	0.020865	10042	120961	Roseiflexus		0.023012	9193	1100891	Paenalcaligenes		0.015744	7067	254250	Isoptericola
	0.020836	10028	375288	Parabacteroides		0.02289	9144	2774168	Avrilella		0.015572	6990	28253	Marinomonas
	0.020699	9962	274591	Hoeflea		0.022619	9036	1004301	Flavihumibacter		0.015517	6965	838	Prevotella
	0.020631	9929	352	Azotobacter		0.022519	8996	630749	Spongiibacter		0.015515	6964	106589	Cupriavidus
	0.020493	9863	1847	Pseudonocardia		0.022452	8969	55968	Leucobacter		0.015452	6936	231683	Saccharospirillum
	0.020327	9783	1477505	Eoetvoesia		0.022409	8952	83681	Nonomuraea		0.015361	6895	156973	Dysgonomonas
	0.020194	9719	2698688	Paraflavitalea		0.022096	8827	75	Caulobacter		0.015294	6865	1905726	Paludifilum
	0.02018	9712	153265	Aequorivita		0.022009	8792	106633	Thioalkalivibrio		0.015285	6861	670516	Mycobacteroides
	0.019999	9625	1465824	Timonella		0.021991	8785	182269	Aurantimonas		0.015243	6842	221065	Kordia
	0.019943	9598	133	Methylocystis		0.021991	8785	1855416	Qipengyuania		0.015205	6825	133193	Alkalilimnicola
	0.019885	9570	2762385	Daejeonella		0.021856	8731	2800679	Altericroceibacterium		0.015203	6824	1810932	Planktosalinus
	0.019864	9560	1344362	Rehaibacterium		0.021718	8676	283785	Bizionia		0.015171	6810	177399	Anaerophaga
	0.019565	9416	147067	Thermobispora		0.021681	8661	1177	Nostoc		0.01516	6805	1471399	Draconibacterium
	0.019523	9396	160674	Raoultella		0.021681	8661	33877	Agromyces		0.015145	6798	2661936	Ferruginivarius
	0.019108	9196	963	Herbaspirillum		0.021666	8655	106589	Cupriavidus		0.015033	6748	1187078	Cecembia
	0.019072	9179	460073	Segetibacter		0.021543	8606	2795973	Stieleria		0.014987	6727	2282756	Pueribacillus
	0.018904	9098	35812	Roseococcus		0.021218	8476	173479	Gemmatimonas		0.01498	6724	357	Agrobacterium
	0.018844	9069	307628	Petrimonas		0.02109	8425	444459	Flagellimonas		0.014953	6712	2058174	Antarcticibacterium
	0.0188	9048	445219	Reyranella		0.021022	8398	20	Phenylobacterium		0.014891	6684	500614	Desmospora
	0.018796	9046	92793	Aquabacterium		0.020669	8257	1485	Clostridium		0.014873	6676	329857	Cohnella
	0.018389	8850	390846	Echinicola		0.020652	8250	1097465	Pararhodobacter		0.014668	6584	1274351	Kroppenstedtia
	0.018278	8797	73029	Dechloromonas		0.020617	8236	1677050	Novibacillus		0.014603	6555	246876	Cryomorpha
	0.017969	8648	154116	Georgenia		0.020579	8221	1865	Actinoplanes		0.014581	6545	417127	Zunongwangia
	0.017907	8618	2782172	Algicoccus		0.020554	8211	1763531	Confluentibacter		0.014534	6524	28209	Chelatococcus
	0.01788	8605	253255	Soehngenia		0.020442	8166	1911566	Arsenicitalea		0.01451	6513	28105	Sinorhizobium
	0.017796	8565	152161	Stappia		0.020281	8102	104264	Cellulophaga		0.014456	6489	125287	Ornithinimicrobium
	0.017524	8434	1865	Actinoplanes		0.020246	8088	1707	Cellulomonas		0.014392	6460	1004301	Flavihumibacter
	0.017429	8388	1677050	Novibacillus		0.019928	7961	152267	Pigmentiphaga		0.014216	6381	182269	Aurantimonas
	0.01742	8384	252356	Maribacter		0.019881	7942	293088	Martelella		0.014198	6373	81	Hyphomicrobium
	0.017364	8357	169055	Nordella		0.019756	7892	204456	Gemmobacter		0.014142	6348	1494958	Pseudogracilibacillus
	0.017248	8301	93217	Pandoraea		0.019726	7880	1123951	Thalassocella		0.013931	6253	1298	Deinococcus
	0.017038	8200	111500	Muricauda		0.019721	7878	237444	Ulvibacter		0.013888	6234	336827	Rhodonellum
	0.016953	8159	2040	Aeromicrobium		0.019628	7841	152161	Stappia		0.013884	6232	165695	Sphingobium
	0.016679	8027	1861863	Sinimarinibacterium		0.019596	7828	166953	Kaistia		0.01385	6217	222	Achromobacter
	0.016679	8027	2250589	Xinfangfangia		0.01942	7758	133193	Alkalilimnicola		0.013812	6200	1254401	Sunxiuqinia
	0.016641	8009	1379908	Rufibacter		0.019365	7736	1817	Nocardia		0.013699	6149	34008	Rhodovulum
	0.016527	7954	911	Nitrobacter		0.01921	7674	490567	Arenimonas		0.013612	6110	478070	Labrenzia
	0.016492	7937	561	Escherichia		0.0192	7670	1016	Capnocytophaga		0.013331	5984	1649495	Seonamhaeicola
	0.016336	7862	1221880	Psychrobacillus		0.019185	7664	34008	Rhodovulum		0.013316	5977	106591	Ensifer
	0.016329	7859	1433993	Chryseolinea		0.018962	7575	1840210	Corticibacterium		0.013264	5954	2035712	Guyparkeria
	0.016172	7783	1274351	Kroppenstedtia		0.018955	7572	1549750	Lomentospora		0.013122	5890	1458243	Pseudomaricurvus
	0.016068	7733	1813	Amycolatopsis		0.018952	7571	447467	Simiduia		0.012964	5819	444459	Flagellimonas
	0.015943	7673	1434046	Sphingorhabdus		0.01891	7554	225842	Formosa		0.012901	5791	1649489	Robertkochia
	0.015891	7648	1344552	Noviherbaspirillum		0.018654	7452	48075	Marinobacterium		0.012843	5765	93	Stella
	0.01581	7609	28067	Rubrivivax		0.018329	7322	2019	Thermomonospora		0.012817	5753	526215	Thalassobaculum
	0.015762	7586	201096	Alicycliphilus		0.018304	7312	358023	Lutibacter		0.012785	5739	290425	Advenella
	0.015708	7560	279	Xanthobacter		0.018259	7294	110932	Leifsonia		0.012754	5725	453850	Joostella
	0.015692	7552	55	Polyangium		0.018126	7241	1854	Frankia		0.012583	5648	1873	Micromonospora
	0.015513	7466	1434045	Sinomicrobium		0.017888	7146	1344552	Noviherbaspirillum		0.012527	5623	34072	Variovorax
	0.015351	7388	114248	Tepidimonas		0.017771	7099	2047745	Oceaniglobus		0.01248	5602	1857932	Parahaliea
	0.015133	7283	2782231	Kaistella		0.017595	7029	1433993	Chryseolinea		0.012467	5596	376488	Halotalea
	0.015112	7273	76890	Asticcacaulis		0.017515	6997	1649512	Vulcaniibacterium		0.012418	5574	267849	Nitrincola
	0.015052	7244	1016	Capnocytophaga		0.017458	6974	64968	Marinospirillum		0.012313	5527	475794	Haliea
	0.015008	7223	29407	Rhodoplanes		0.017455	6973	1145345	Bauldia		0.012269	5507	414051	Caenispirillum
	0.01484	7142	1215913	Litorilinea		0.017358	6934	2789775	Actinomarinicola		0.012251	5499	105	Runella
	0.014802	7124	1298	Deinococcus		0.017338	6926	150203	Blastomonas		0.012226	5488	1817	Nocardia
	0.014744	7096	1569	Sporosarcina		0.017285	6905	221065	Kordia		0.012166	5461	2678352	Maribellus
	0.014646	7049	48463	Prosthecobacter		0.01719	6867	263377	Salipiger		0.012139	5449	1654	Actinomyces
	0.01454	6998	544	Citrobacter		0.017155	6853	2782231	Kaistella		0.012115	5438	149698	Massilia
	0.01453	6993	48073	Microbulbifer		0.017152	6852	1348508	Roseimicrobium		0.012075	5420	940550	Gilvimarinus
	0.014358	6910	396811	Fulvivirga		0.016849	6731	2800685	Pelagerythrobacter		0.012041	5405	1679449	Pseudooceanicola
	0.014243	6855	2071601	Thermostaphylospora		0.016797	6710	561555	Zhouia		0.012028	5399	1904377	Acuticoccus
	0.014183	6826	1443919	Tabrizicola		0.016737	6686	74385	Gracilibacillus		0.01179	5292	1822461	Negadavirga
	0.014179	6824	2004797	Luteitalea		0.016649	6651	261827	Algibacter		0.011756	5277	308865	Elizabethkingia
	0.014164	6817	106633	Thioalkalivibrio		0.016569	6619	393005	Tamlana		0.011634	5222	252306	Robiginitalea
	0.014056	6765	1041	Erythrobacter		0.016549	6611	12916	Acidovorax		0.01162	5216	1769012	Arachidicoccus
	0.013967	6722	1874621	Panacibacter		0.016486	6586	105	Runella		0.011602	5208	2060722	Labilibaculum
	0.013878	6679	838	Prevotella		0.016326	6522	2752545	Exilibacterium		0.011547	5183	338	Xanthomonas
	0.01377	6627	227873	Pannonibacter		0.016314	6517	999506	Pseudofulvimonas		0.011438	5134	2058169	Vicingus
	0.013741	6613	1854	Frankia		0.016311	6516	226	Alteromonas		0.011433	5132	165697	Sphingopyxis
	0.013734	6610	335405	Sphingosinicella		0.016186	6466	53457	Janibacter		0.011284	5065	40323	Stenotrophomonas
	0.013705	6596	1654	Actinomyces		0.016186	6466	156993	Reichenbachiella		0.011112	4988	1055688	Sandaracinus
	0.013701	6594	223927	Oxalicibacterium		0.015896	6350	1245590	Mariniradius		0.011095	4980	1594166	Oricola
	0.013518	6506	242605	Luteibacter		0.015858	6335	2017546	Paracandidimonas		0.011066	4967	1080193	Hyunsoonleella
	0.013479	6487	1011	Sporocytophaga		0.015828	6323	112040	Zobellia		0.011043	4957	232244	Belliella
	0.013439	6468	1935184	Vaginella		0.015748	6291	47420	Hydrogenophaga		0.011017	4945	576341	Halovibrio
	0.013315	6408	510690	Sneathiella		0.015605	6234	312278	Emticicia		0.010994	4935	1121251	Cucumibacter
	0.013196	6351	67575	Rheinheimera		0.015458	6175	478070	Labrenzia		0.010943	4912	398041	Flavisolibacter
	0.01314	6324	151754	Xenophilus		0.015428	6163	28253	Marinomonas		0.010892	4889	1569	Sporosarcina
	0.013109	6309	1525371	Neorhizobium		0.015428	6163	156973	Dysgonomonas		0.010881	4884	288018	Yeosuana
	0.013088	6299	13134	Magnetospirillum		0.015368	6139	963	Herbaspirillum		0.010841	4866	1217416	Halioglobus
	0.013067	6289	2779937	Podila		0.015322	6121	1511649	Mongoliitalea		0.010832	4862	1649501	Tangfeifania
	0.013044	6278	649461	Lacibacter		0.015305	6114	81	Hyphomicrobium		0.0108	4848	59739	Flammeovirga
	0.012986	6250	52972	Polaromonas		0.015282	6105	1649453	Gimesia		0.01078	4839	55968	Leucobacter
	0.012922	6219	327159	Candidatus Accumulibacter		0.015125	6042	647744	Indibacter		0.010736	4819	75	Caulobacter
	0.012862	6190	34008	Rhodovulum		0.015122	6041	455076	Rhodocytophaga		0.010627	4770	70992	Flexithrix
	0.012839	6179	261933	Pleomorphomonas		0.015017	5999	2676233	Sphingosinithalassobacter		0.010582	4750	171673	Inquilinus
	0.012735	6129	292713	Silanimonas		0.015005	5994	363408	Nonlabens		0.01056	4740	1716	Corynebacterium
	0.012704	6114	47	Archangium		0.014967	5979	283	Comamonas		0.010495	4711	454159	Kiloniella
	0.012492	6012	1013	Weeksella		0.014949	5972	308865	Elizabethkingia		0.010346	4644	574892	Kriegella
	0.01245	5992	1348508	Roseimicrobium		0.014942	5969	682522	Ilumatobacter		0.010284	4616	2040	Aeromicrobium
	0.012377	5957	119044	Filomicrobium		0.014919	5960	1211036	Mangrovimonas		0.010248	4600	1813	Amycolatopsis
	0.012294	5917	84406	Virgibacillus		0.014807	5915	507	Alcaligenes		0.010099	4533	312278	Emticicia
	0.012272	5906	203470	Tepidiphilus		0.014634	5846	914	Nitrosomonas		0.010063	4517	690086	Salinarimonas
	0.012134	5840	104175	Oscillochloris		0.014591	5829	227873	Pannonibacter		0.010043	4508	294702	Proteiniphilum
	0.012114	5830	110932	Leifsonia		0.014414	5758	93682	Roseivivax		0.010041	4507	38501	Blastococcus
	0.012078	5813	2735	Verrucomicrobium		0.014208	5676	41687	Scedosporium		0.009987	4483	1676142	Wenzhouxiangella
	0.012066	5807	73778	Methylocaldum		0.014178	5664	375288	Parabacteroides		0.009963	4472	93682	Roseivivax
	0.011979	5765	2802300	Lunatibacter		0.014143	5650	70994	Lewinella		0.009956	4469	561	Escherichia
	0.011945	5749	43676	Promicromonospora		0.014113	5638	1121829	Fodinicurvata		0.009947	4465	914	Nitrosomonas
	0.011937	5745	2782229	Epilithonimonas		0.013978	5584	1653176	Cereibacter		0.009914	4450	200903	Paraliobacillus
	0.01192	5737	90243	Oligella		0.013961	5577	231454	Dyella		0.009887	4438	156993	Reichenbachiella
	0.011918	5736	352450	Simplicispira		0.013958	5576	59734	Empedobacter		0.009871	4431	2705399	Hypericibacter
	0.011889	5722	773	Bartonella		0.013798	5512	1716	Corynebacterium		0.009849	4421	1060	Rhodobacter
	0.011864	5710	2041017	Quisquiliibacterium		0.013705	5475	1804994	Longimicrobium		0.009778	4389	320933	Salinibacillus
	0.011852	5704	556257	Pseudolabrys		0.0137	5473	291183	Lacinutrix		0.009738	4371	1524249	Pseudohongiella
	0.011833	5695	22	Shewanella		0.01365	5453	111142	Alishewanella		0.00972	4363	2053	Gordonia
	0.011742	5651	152053	Starkeya		0.013618	5440	351094	Paucisalibacillus		0.009716	4361	510690	Sneathiella
	0.011717	5639	281915	Curvibacter		0.01361	5437	1383070	Brevifollis		0.009635	4325	64968	Marinospirillum
	0.011708	5635	1884792	Pseudoflavitalea		0.013603	5434	2756312	Flavimobilis		0.009631	4323	41949	Candidatus Microthrix
	0.011698	5630	1835	Saccharopolyspora		0.013463	5378	1207070	Oceaniovalibus		0.0096	4309	246873	Crocinitomix
	0.011698	5630	184923	Methylocapsa		0.013325	5323	1434049	Thermophagus		0.009589	4304	1774589	Lunatimonas
	0.011673	5618	332248	Truepera		0.013272	5302	2735	Verrucomicrobium		0.00958	4300	226	Alteromonas
	0.011588	5577	532	Beijerinckia		0.013175	5263	1524214	Vulgatibacter		0.009577	4299	1618113	Saccharicrinis
	0.011569	5568	48075	Marinobacterium		0.013172	5262	2041181	Caldovatus		0.009573	4297	1494913	Anditalea
	0.011567	5567	290180	Roseivirga		0.013097	5232	361050	Rubritalea		0.009479	4255	59738	Marinilabilia
	0.011415	5494	1632780	Phreatobacter		0.013052	5214	1236988	Geofilum		0.00945	4242	2678529	Kineobactrum
	0.011413	5493	47670	Lautropia		0.013027	5204	160795	Ureibacillus		0.009424	4230	2562805	Natronospirillum
	0.011411	5492	74030	Roseovarius		0.013017	5200	404432	Salinicola		0.00941	4224	444051	Mesoflavibacter
	0.011391	5482	28065	Rhodoferax		0.012987	5188	234	Brucella		0.009399	4219	142577	Prauserella
	0.011388	5481	929509	Solitalea		0.012967	5180	1763452	Tianweitania		0.009388	4214	40222	Methylophaga
	0.011361	5468	861913	Fibrisoma		0.012869	5141	643701	Marinoscillum		0.009381	4211	354354	Niastella
	0.011355	5465	293088	Martelella		0.012844	5131	154116	Georgenia		0.009355	4199	1073	Rhodopseudomonas
	0.011318	5447	2370	Xylella		0.012729	5085	332100	Planifilum		0.009288	4169	2762385	Daejeonella
	0.01127	5424	64968	Marinospirillum		0.012717	5080	1594166	Oricola		0.009257	4155	1579506	Roseimaritima
	0.011235	5407	665874	Limnohabitans		0.012529	5005	2709686	Novosphingopyxis		0.009194	4127	2797878	Pareuzebyella
	0.011216	5398	290174	Aquimarina		0.012441	4970	1835332	Verticiella		0.009176	4119	1502725	Effusibacillus
	0.011187	5384	1654787	Thiopseudomonas		0.012394	4951	2766927	Persicimonas		0.00917	4116	347533	Zobellella
	0.011172	5377	2779861	Linnemannia		0.012379	4945	39643	Sorangium		0.009114	4091	239759	Alistipes
	0.011064	5325	1231242	Ferrovibrio		0.012364	4939	398041	Flavisolibacter		0.009072	4072	2349	Haliscomenobacter
	0.011029	5308	56999	Amaricoccus		0.012248	4893	1573806	Mariniphaga		0.009065	4069	642	Aeromonas
	0.010975	5282	182709	Oceanobacillus		0.012133	4847	359169	Thermopolyspora		0.009009	4044	455076	Rhodocytophaga
	0.010946	5268	1914260	Arsenicibacter		0.012128	4845	518755	Roseibacillus		0.008985	4033	390876	Nisaea
	0.010917	5254	518753	Luteolibacter		0.012091	4830	182709	Oceanobacillus		0.008945	4015	296051	Terrimonas
	0.010825	5210	294702	Proteiniphilum		0.012041	4810	2036021	Agarilytica		0.008902	3996	1606872	Flavimarina
	0.010794	5195	1696	Brevibacterium		0.012016	4800	1649292	Falsochrobactrum		0.0089	3995	1612157	Pararhodospirillum
	0.010694	5147	642	Aeromonas		0.011926	4764	1676142	Wenzhouxiangella		0.008896	3993	319458	Leadbetterella
	0.010684	5142	5455	Colletotrichum		0.011895	4752	1769012	Arachidicoccus		0.008887	3989	1906945	Parageobacillus
	0.010674	5137	104267	Tenacibaculum		0.01188	4746	574899	Haloferula		0.00886	3977	1074468	Candidimonas
	0.010634	5118	670516	Mycobacteroides		0.011855	4736	987053	Rhodoligotrophos		0.008851	3973	2675230	Cytobacillus
	0.010564	5084	52959	Polaribacter		0.011823	4723	354354	Niastella		0.008844	3970	2800384	Pseudidiomarina
	0.010547	5076	1073531	Mycolicibacter		0.011803	4715	311411	Pseudoruegeria		0.0087	3905	908623	Euzebya
	0.010483	5045	48736	Ralstonia		0.011735	4688	460073	Segetibacter		0.008684	3898	987053	Rhodoligotrophos
	0.010462	5035	478070	Labrenzia		0.011588	4629	238783	Pseudorhodobacter		0.008639	3878	86671	Roseospira
	0.010358	4985	1301	Streptococcus		0.011585	4628	1676651	Limnochorda		0.008608	3864	445	Legionella
	0.010312	4963	68335	Coprothermobacter		0.01149	4590	1249554	Aliidiomarina		0.00853	3829	633413	Pseudozobellia
	0.010244	4930	2005	Microbispora		0.01146	4578	1649482	Pseudopedobacter		0.008513	3821	400634	Lysinibacillus
	0.010225	4921	1594166	Oricola		0.011387	4549	2433	Roseobacter		0.008481	3807	1249554	Aliidiomarina
	0.01019	4904	33877	Agromyces		0.011332	4527	296051	Terrimonas		0.00845	3793	2650549	Hydrocarboniclastica
	0.01016	4890	715222	Caldicoprobacter		0.011312	4519	75654	Duganella		0.008426	3782	263377	Salipiger
	0.010046	4835	1763521	Paludisphaera		0.011197	4473	1133570	Cesiribacter		0.008421	3780	482460	Sediminibacillus
	0.01004	4832	379068	Galbibacter		0.011145	4452	838	Prevotella		0.008388	3765	2433	Roseobacter
	0.009994	4810	162027	Haliangium		0.011145	4452	302485	Phaeobacter		0.008383	3763	561555	Zhouia
	0.009988	4807	1458243	Pseudomaricurvus		0.011122	4443	2800384	Pseudidiomarina		0.008381	3762	460073	Segetibacter
	0.00989	4760	400634	Lysinibacillus		0.011014	4400	1612611	Pararhizobium		0.008377	3760	1835332	Verticiella
	0.009826	4729	198705	Lampropedia		0.011009	4398	649460	Filimonas		0.008368	3756	1433993	Chryseolinea
	0.009764	4699	1335745	Spiribacter		0.010767	4301	1217416	Halioglobus		0.00833	3739	643701	Marinoscillum
	0.009762	4698	5506	Fusarium		0.010754	4296	123	Pirellula		0.008316	3733	379070	Gilvibacter
	0.009753	4694	445	Legionella		0.010751	4295	1254401	Sunxiuqinia		0.008314	3732	1775697	Melghiribacillus
	0.009737	4686	182269	Aurantimonas		0.010739	4290	1747773	Rhabdobacter		0.008281	3717	507	Alcaligenes
	0.009716	4676	1676142	Wenzhouxiangella		0.010714	4280	445	Legionella		0.008267	3711	1146845	Dongia
	0.009689	4663	2491136	Candidatus Viridilinea		0.010706	4277	13134	Magnetospirillum		0.008254	3705	295418	Rubellimicrobium
	0.00961	4625	590	Salmonella		0.010681	4267	1857932	Parahaliea		0.008172	3668	227864	Cerasibacillus
	0.009577	4609	406099	Aquisalimonas		0.010579	4226	1477505	Eoetvoesia		0.008138	3653	83681	Nonomuraea
	0.009556	4599	286104	Winogradskyella		0.010516	4201	168934	Thalassospira		0.008116	3643	305899	Endozoicomonas
	0.009529	4586	1573806	Mariniphaga		0.010504	4196	2676755	Croceibacterium		0.008089	3631	863253	Marinicella
	0.009525	4584	40136	Oligotropha		0.010429	4166	2023	Thermoactinomyces		0.008083	3628	171436	Tistrella
	0.00951	4577	1579476	Candidatus Chloroploca		0.010421	4163	33057	Thauera		0.008062	3619	623276	Maritalea
	0.009487	4566	217140	Arcicella		0.010298	4114	1397107	Aliifodinibius		0.008038	3608	150830	Roseibium
	0.009481	4563	1538468	Povalibacter		0.010278	4106	1276290	Caldibacillus		0.008	3591	75309	Rhodanobacter
	0.00945	4548	1187078	Cecembia		0.010223	4084	413435	Solimonas		0.007967	3576	180541	Salinisphaera
	0.009435	4541	475794	Haliea		0.010193	4072	2338561	Pelagivirga		0.007958	3572	1443919	Tabrizicola
	0.009388	4518	97050	Ruegeria		0.010143	4052	83461	Corallococcus		0.007909	3550	943	Ehrlichia
	0.009354	4502	861914	Fibrella		0.010116	4041	246873	Crocinitomix		0.007884	3539	72021	Methylarcula
	0.009334	4492	2712271	Xylanivirga		0.010066	4021	929509	Solitalea		0.00786	3528	457933	Elioraea
	0.009321	4486	455076	Rhodocytophaga		0.010048	4014	285107	Thioclava		0.007844	3521	302485	Phaeobacter
	0.0093	4476	53335	Pantoea		0.010046	4013	2770110	Xanthovirga		0.00782	3510	1649292	Falsochrobactrum
	0.00929	4471	1350	Enterococcus		0.010011	3999	188905	Jannaschia		0.007815	3508	649460	Filimonas
	0.009196	4426	1121829	Fodinicurvata		0.009943	3972	475794	Haliea		0.007806	3504	109262	Halothiobacillus
	0.009194	4425	329857	Cohnella		0.009878	3946	700450	Siphonobacter		0.007795	3499	12960	Azoarcus
	0.009051	4356	53246	Pseudoalteromonas		0.009853	3936	2807511	Humisphaera		0.007764	3485	445219	Reyranella
	0.009026	4344	451373	Rudanella		0.009845	3933	642	Aeromonas		0.007751	3479	234	Brucella
	0.00897	4317	194	Campylobacter		0.009708	3878	65551	Meiothermus		0.007719	3465	2425	Teredinibacter
	0.008953	4309	872	Desulfovibrio		0.009685	3869	84406	Virgibacillus		0.00771	3461	382513	Telmatospirillum
	0.008937	4301	1347386	Anaerosalibacter		0.009678	3866	135575	Idiomarina		0.007693	3453	1525371	Neorhizobium
	0.008893	4280	630749	Spongiibacter		0.009625	3845	1522128	Catalinimonas		0.007675	3445	352	Azotobacter
	0.008843	4256	2703944	Pararcticibacter		0.009623	3844	1608404	Puniceibacterium		0.007639	3429	963	Herbaspirillum
	0.008818	4244	54066	Xylophilus		0.00962	3843	1111	Porphyrobacter		0.00761	3416	434	Acetobacter
	0.008814	4242	75654	Duganella		0.009567	3822	215802	Enhygromyxa		0.007584	3404	1084558	Oceanicoccus
	0.008764	4218	2680004	Protaetiibacter		0.009555	3817	1386924	Aestuariibaculum		0.007581	3403	12916	Acidovorax
	0.008721	4197	1649476	Parafilimonas		0.009532	3808	1572763	Moheibacter		0.007555	3391	45667	Halobacillus
	0.008642	4159	60136	Sulfitobacter		0.009515	3801	85	Hyphomonas		0.007526	3378	489140	Geminicoccus
	0.00864	4158	1107	Chloroflexus		0.009505	3797	252301	Oceanicola		0.007506	3369	1612611	Pararhizobium
	0.008621	4149	2147	Acholeplasma		0.0095	3795	574892	Kriegella		0.007501	3367	1649465	Luteibaculum
	0.008461	4072	204476	Labrys		0.009475	3785	1649461	Imperialibacter		0.007483	3359	1854	Frankia
	0.008457	4070	2026349	Enterovirga		0.0094	3755	1654	Actinomyces		0.007481	3358	216431	Croceibacter
	0.008444	4064	610116	Aliihoeflea		0.009355	3737	70992	Flexithrix		0.007461	3349	610116	Aliihoeflea
	0.008428	4056	59739	Flammeovirga		0.009345	3733	2795779	Rosistilla		0.007403	3323	212791	Enhydrobacter
	0.008421	4053	81894	Prosthecomicrobium		0.009292	3712	1649454	Glaciihabitans		0.007399	3321	323620	Shinella
	0.008342	4015	673534	Plantactinospora		0.00929	3711	947567	Litoreibacter		0.007374	3310	56999	Amaricoccus
	0.008303	3996	32012	Thiomonas		0.00928	3707	1400059	Pontibaca		0.007347	3298	47251	Leptolyngbya
	0.008282	3986	239759	Alistipes		0.00926	3699	47	Archangium		0.007347	3298	365032	Aureispira
	0.008272	3981	1494958	Pseudogracilibacillus		0.009157	3658	252306	Robiginitalea		0.007332	3291	191373	Pelotomaculum
	0.008257	3974	1148163	Paralcaligenes		0.009127	3646	1649495	Seonamhaeicola		0.007256	3257	1358438	Lutibaculum
	0.008234	3963	200473	Brumimicrobium		0.009127	3646	1792291	Marinagarivorans		0.007245	3252	152267	Pigmentiphaga
	0.008205	3949	243627	Hydrocarboniphaga		0.009109	3639	1649490	Rubinisphaera		0.007238	3249	1386924	Aestuariibaculum
	0.008176	3935	1502180	Alsobacter		0.009037	3610	2025617	Ketobacter		0.007187	3226	1237104	Litoribacter
	0.008139	3917	551	Erwinia		0.009017	3602	2601681	Edaphocola		0.007171	3219	484508	Ornithinibacillus
	0.008093	3895	2044848	Siccirubricoccus		0.009004	3597	59739	Flammeovirga		0.00712	3196	1522128	Catalinimonas
	0.008079	3888	1988031	Candidatus Promineofilum		0.008947	3574	253183	Myceligenerans		0.007087	3181	872	Desulfovibrio
	0.008058	3878	2601681	Edaphocola		0.008937	3570	76634	Mycetocola		0.00708	3178	643217	Afifella
	0.008054	3876	1926259	Pseudactinotalea		0.008897	3554	142577	Prauserella		0.007044	3162	188905	Jannaschia
	0.008037	3868	346096	Paludibacter		0.008884	3549	326319	Dokdonia		0.007038	3159	1573808	Mangrovibacterium
	0.008027	3863	1784836	Fermentimonas		0.008877	3546	2678529	Kineobactrum		0.006946	3118	111830	Defluviicoccus
	0.00801	3855	1279	Staphylococcus		0.008867	3542	1621534	Paraglaciecola		0.006926	3109	2782231	Kaistella
	0.00801	3855	106146	Pelistega		0.008859	3539	28228	Colwellia		0.006908	3101	1236988	Geofilum
	0.007962	3832	1779141	Planctomicrobium		0.008849	3535	129337	Geobacillus		0.006888	3092	389486	Sediminicola
	0.007898	3801	1524214	Vulgatibacter		0.008837	3530	1230698	Marisediminicola		0.006859	3079	1350	Enterococcus
	0.007873	3789	29580	Janthinobacterium		0.008831	3528	267849	Nitrincola		0.006837	3069	51366	Salinivibrio
	0.007869	3787	78156	Pseudogymnoascus		0.008754	3497	204447	Skermanella		0.006808	3056	1403714	Parapusillimonas
	0.00786	3783	1649470	Minicystis		0.008749	3495	387658	Marixanthomonas		0.006804	3054	1335745	Spiribacter
	0.00785	3778	70411	Frateuria		0.008676	3466	2782228	Planobacterium		0.006712	3013	2800373	Priestia
	0.00781	3759	196013	Caldimonas		0.008624	3445	329857	Cohnella		0.006666	2992	929509	Solitalea
	0.007798	3753	1827195	Caballeronia		0.008616	3442	56999	Amaricoccus		0.006663	2991	1051	Ectothiorhodospira
	0.007769	3739	50	Chondromyces		0.008611	3440	245186	Loktanella		0.006623	2973	2762384	Breznakibacter
	0.007765	3737	36862	Ideonella		0.008606	3438	1097466	Defluviimonas		0.006599	2962	762641	Muriicola
	0.007746	3728	235888	Salinibacterium		0.008481	3388	2740558	Lacisediminihabitans		0.00659	2958	46352	Agrococcus
	0.007702	3707	1679449	Pseudooceanicola		0.008438	3371	1321364	Tistlia		0.006574	2951	2078948	Epidermidibacterium
	0.007688	3700	886360	Rudaea		0.008393	3353	48736	Ralstonia		0.006556	2943	1649453	Gimesia
	0.007576	3646	1654719	Pseudochelatococcus		0.008381	3348	559293	Lishizhenia		0.006523	2928	1301	Streptococcus
	0.007567	3642	1769738	Compostibacillus		0.008333	3329	55080	Brevibacillus		0.006521	2927	174951	Ramlibacter
	0.007534	3626	401469	Undibacterium		0.008331	3328	295418	Rubellimicrobium		0.006485	2911	204456	Gemmobacter
	0.00752	3619	1156568	Methylovirgula		0.008311	3320	32	Myxococcus		0.006461	2900	547	Enterobacter
	0.007503	3611	551759	Aromatoleum		0.008278	3307	2814446	Roseiconus		0.006441	2891	1861843	Terasakiispira
	0.007476	3598	123	Pirellula		0.008228	3287	1073	Rhodopseudomonas		0.006436	2889	227873	Pannonibacter
	0.00747	3595	1236988	Geofilum		0.008191	3272	872	Desulfovibrio		0.006396	2871	1649461	Imperialibacter
	0.007461	3591	482	Neisseria		0.008176	3266	1903173	Pelobium		0.006372	2860	283	Comamonas
	0.007461	3591	173479	Gemmatimonas		0.008161	3260	1011	Sporocytophaga		0.006363	2856	171	Leptospira
	0.007457	3589	1762932	Algoriella		0.008158	3259	354349	Pseudochrobactrum		0.006363	2856	1747773	Rhabdobacter
	0.007416	3569	101100	Dissophora		0.008133	3249	157920	Cellulosimicrobium		0.006331	2842	1868329	Xanthomarina
	0.007358	3541	1635133	Aestuariicella		0.008083	3229	527198	Mariniflexile		0.006314	2834	1865	Actinoplanes
	0.007351	3538	365532	Belnapia		0.008083	3229	1068904	Primorskyibacter		0.0063	2828	235888	Salinibacterium
	0.007345	3535	143222	Salegentibacter		0.008078	3227	1210119	Ohtaekwangia		0.006289	2823	81894	Prosthecomicrobium
	0.007343	3534	2038733	Oryzisolibacter		0.00803	3208	504481	Sediminibacterium		0.006267	2813	291178	Subsaximicrobium
	0.007337	3531	265487	Blastopirellula		0.00802	3204	561	Escherichia		0.00626	2810	1165076	Imtechella
	0.007335	3530	70994	Lewinella		0.008018	3203	875170	Celeribacter		0.006256	2808	53335	Pantoea
	0.007247	3488	1778601	Apibacter		0.00801	3200	1335745	Spiribacter		0.006236	2799	265488	Rhodopirellula
	0.007231	3480	1445609	Hephaestia		0.007978	3187	305899	Endozoicomonas		0.006236	2799	267986	Owenweeksia
	0.007216	3473	204447	Skermanella		0.007963	3181	359336	Castellaniella		0.006233	2798	33057	Thauera
	0.007214	3472	2676247	Aquirufa		0.00792	3164	2782229	Epilithonimonas		0.006229	2796	1287916	Euzebyella
	0.007206	3468	28253	Marinomonas		0.007918	3163	1231242	Ferrovibrio		0.00622	2792	541	Zymomonas
	0.007204	3467	150830	Roseibium		0.007888	3151	231683	Saccharospirillum		0.00604	2711	1572763	Moheibacter
	0.0072	3465	2800681	Aurantiacibacter		0.007873	3145	2005	Microbispora		0.006008	2697	1769735	Mongoliibacter
	0.007166	3449	171673	Inquilinus		0.007835	3130	2703944	Pararcticibacter		0.005997	2692	1314700	Oceanibacterium
	0.00716	3446	1774589	Lunatimonas		0.007763	3101	773	Bartonella		0.005986	2687	316625	Saccharophagus
	0.007158	3445	111830	Defluviicoccus		0.00774	3092	1648508	Ciceribacter		0.005973	2681	336276	Olleya
	0.007038	3387	489140	Geminicoccus		0.007738	3091	49277	Psychroserpens		0.005959	2675	311207	Gaetbulibacter
	0.007029	3383	34084	Riemerella		0.007708	3079	1165076	Imtechella		0.005946	2669	258255	Pseudovibrio
	0.007015	3376	80865	Delftia		0.007667	3063	29580	Janthinobacterium		0.005915	2655	1649482	Pseudopedobacter
	0.006984	3361	41273	Tissierella		0.007665	3062	196079	Oceanobacter		0.005875	2637	69578	Cryobacterium
	0.006984	3361	1004303	Ferruginibacter		0.007625	3046	577469	Demequina		0.005868	2634	2706948	Aureibaculum
	0.006936	3338	28250	Ornithobacterium		0.007597	3035	401469	Undibacterium		0.00585	2626	213485	Micavibrio
	0.006927	3334	690086	Salinarimonas		0.007582	3029	1279	Staphylococcus		0.005801	2604	1177	Nostoc
	0.006917	3329	425	Methylosinus		0.007547	3015	1301	Streptococcus		0.005768	2589	1279	Staphylococcus
	0.006907	3324	120652	Methylocella		0.007502	2997	150830	Roseibium		0.005752	2582	146918	Salinibacter
	0.006842	3293	2807414	Anatilimnocola		0.007502	2997	490828	Lutimaribacter		0.005737	2575	657	Photobacterium
	0.006834	3289	1524217	Labilithrix		0.007457	2979	673534	Plantactinospora		0.005714	2565	2752545	Exilibacterium
	0.006832	3288	168934	Thalassospira		0.007442	2973	1535231	Altibacter		0.005688	2553	1198	Phormidium
	0.006792	3269	1763452	Tianweitania		0.007437	2971	76890	Asticcacaulis		0.005672	2546	1434015	Limimonas
	0.006788	3267	1857932	Parahaliea		0.007432	2969	1055688	Sandaracinus		0.00567	2545	2772525	Putridiphycobacter
	0.006778	3262	404	Methylobacillus		0.007362	2941	1904377	Acuticoccus		0.005623	2524	613	Serratia
	0.006755	3251	349	Zoogloea		0.00736	2940	1187887	Nitritalea		0.005621	2523	1434034	Pricia
	0.006747	3247	212791	Enhydrobacter		0.00735	2936	52972	Polaromonas		0.005605	2516	2650923	Aestuariivirga
	0.006705	3227	2675671	Ilyomonas		0.007277	2907	28067	Rubrivivax		0.005581	2505	1344552	Noviherbaspirillum
	0.00667	3210	869806	Marivirga		0.007242	2893	659428	Marivita		0.00557	2500	158481	Hahella
	0.006666	3208	1395974	Tardiphaga		0.007227	2887	2675234	Alkalihalobacillus		0.005554	2493	59734	Empedobacter
	0.006645	3198	1177	Nostoc		0.007224	2886	2304692	Hungateiclostridium		0.005543	2488	29407	Rhodoplanes
	0.006641	3196	156993	Reichenbachiella		0.007217	2883	93217	Pandoraea		0.005525	2480	75687	Neptunomonas
	0.006589	3171	1903173	Pelobium		0.007197	2875	599652	Tropicimonas		0.005505	2471	1648497	Boseongicola
	0.006582	3168	99	Ancylobacter		0.007119	2844	1960290	Pacificimonas		0.005498	2468	67575	Rheinheimera
	0.006553	3154	83612	Psychroflexus		0.007064	2822	2795865	Thalassoglobus		0.005496	2467	152053	Starkeya
	0.006551	3153	1822461	Negadavirga		0.007039	2812	1751296	Sinirhodobacter		0.005489	2464	404235	Maritimibacter
	0.006541	3148	1004300	Hydrotalea		0.007017	2803	5455	Colletotrichum		0.005465	2453	836	Porphyromonas
	0.00652	3138	2093	Mycoplasma		0.006997	2795	47251	Leptolyngbya		0.005465	2453	314318	Prolixibacter
	0.006466	3112	125287	Ornithinimicrobium		0.006994	2794	416	Methylomonas		0.005447	2445	1649485	Pustulibacterium
	0.00642	3090	1217416	Halioglobus		0.006977	2787	1518149	Thalassotalea		0.005431	2438	655352	Cohaesibacter
	0.006391	3076	1664383	Pseudarcicella		0.006972	2785	2769459	Limoniibacter		0.005423	2434	965	Oceanospirillum
	0.006387	3074	69578	Cryobacterium		0.006969	2784	2710873	Botryobacter		0.005387	2418	458839	Actinotalea
	0.006385	3073	1254401	Sunxiuqinia		0.006939	2772	2250589	Xinfangfangia		0.005387	2418	747074	Tepidamorphus
	0.006381	3071	41949	Candidatus Microthrix		0.006922	2765	42054	Chromohalobacter		0.005387	2418	866673	Marinifilum
	0.006373	3067	907364	Phytohabitans		0.006899	2756	657	Photobacterium		0.00538	2415	2025617	Ketobacter
	0.006348	3055	1321364	Tistlia		0.006899	2756	2795777	Maioricimonas		0.005376	2413	311411	Pseudoruegeria
	0.0063	3032	295418	Rubellimicrobium		0.006886	2751	171673	Inquilinus		0.005371	2411	141450	Oleiphilus
	0.006298	3031	101	Flectobacillus		0.006856	2739	1936111	Fuerstia		0.005367	2409	700450	Siphonobacter
	0.006275	3020	577469	Demequina		0.006839	2732	907364	Phytohabitans		0.005365	2408	527198	Mariniflexile
	0.00626	3013	161492	Anaeromyxobacter		0.006819	2724	2034	Curtobacterium		0.00536	2406	1541818	Sedimentitalea
	0.006223	2995	1508537	Kallotenue		0.006799	2716	38501	Blastococcus		0.005353	2403	2056	Sphaerobacter
	0.006204	2986	38501	Blastococcus		0.006784	2710	335927	Thalassobius		0.005338	2396	1097465	Pararhodobacter
	0.006192	2980	2060	Tsukamurella		0.006776	2707	2045416	Oceanihabitans		0.005275	2368	196080	Terasakiella
	0.006167	2968	118	Planctomyces		0.006679	2668	1471399	Draconibacterium		0.005267	2364	28228	Colwellia
	0.006163	2966	104264	Cellulophaga		0.006646	2655	323413	Dokdonella		0.005218	2342	406099	Aquisalimonas
	0.006154	2962	1612611	Pararhizobium		0.006639	2652	1433997	Diaminobutyricimonas		0.005206	2337	1434050	Zhongshania
	0.00614	2955	358023	Lutibacter		0.006636	2651	643951	Pelagibius		0.0052	2334	1734920	Pseudorhodoplanes
	0.006121	2946	232115	Mesonia		0.006624	2646	573139	Shimia		0.005198	2333	504481	Sediminibacterium
	0.006111	2941	1649642	Oleiagrimonas		0.006614	2642	389486	Sediminicola		0.005171	2321	745410	Gallaecimonas
	0.006094	2933	40374	Scopulariopsis		0.006601	2637	1234	Nitrospira		0.005169	2320	1081	Rhodospirillum
	0.006071	2922	5052	Aspergillus		0.006591	2633	169133	Citricoccus		0.005164	2318	1654711	Litorivivens
	0.006036	2905	46255	Weissella		0.006589	2632	295577	Chthoniobacter		0.005153	2313	83677	Thermobifida
	0.006034	2904	186188	Xylanimonas		0.006589	2632	336830	Arsukibacterium		0.005126	2301	354349	Pseudochrobactrum
	0.005999	2887	1544982	Mizugakiibacter		0.006586	2631	141450	Oleiphilus		0.00512	2298	1343556	Hazenella
	0.005982	2879	93	Stella		0.006569	2624	2282761	Zhengella		0.005077	2279	1041	Erythrobacter
	0.005928	2853	1751296	Sinirhodobacter		0.006564	2622	158481	Hahella		0.005077	2279	281472	Jiangella
	0.005924	2851	1904377	Acuticoccus		0.006554	2618	73778	Methylocaldum		0.005075	2278	1860	Geodermatophilus
	0.005913	2846	747074	Tepidamorphus		0.006554	2618	2698688	Paraflavitalea		0.005024	2255	1857014	Tamilnaduibacter
	0.005893	2836	6	Azorhizobium		0.006523	2606	182639	Kribbella		0.004986	2238	599652	Tropicimonas
	0.005857	2819	1612157	Pararhodospirillum		0.006506	2599	96492	Frigoribacterium		0.004972	2232	331654	Alkalibacillus
	0.005706	2746	69961	Azomonas		0.006473	2586	1080193	Hyunsoonleella		0.004966	2229	1033	Afipia
	0.005697	2742	265488	Rhodopirellula		0.006456	2579	458839	Actinotalea		0.004966	2229	2368	Arhodomonas
	0.005697	2742	582472	Wohlfahrtiimonas		0.006448	2576	2053	Gordonia		0.004961	2227	2705385	Puteibacter
	0.005689	2738	1840210	Corticibacterium		0.006441	2573	5506	Fusarium		0.004935	2215	1763531	Confluentibacter
	0.00566	2724	336827	Rhodonellum		0.006418	2564	406099	Aquisalimonas		0.00493	2213	261933	Pleomorphomonas
	0.005643	2716	312063	Azohydromonas		0.006396	2555	281472	Jiangella		0.004921	2209	160795	Ureibacillus
	0.005596	2693	659693	Oceanibaculum		0.006371	2545	327159	Candidatus Accumulibacter		0.004917	2207	1835	Saccharopolyspora
	0.005575	2683	267849	Nitrincola		0.006358	2540	349742	Sedimenticola		0.004908	2203	1406135	Breoghania
	0.005569	2680	434	Acetobacter		0.006356	2539	4842	Rhizopus		0.004903	2201	58113	Glycomyces
	0.005554	2673	416	Methylomonas		0.006333	2530	239759	Alistipes		0.004895	2197	85	Hyphomonas
	0.005531	2662	233191	Caldilinea		0.006333	2530	261933	Pleomorphomonas		0.004879	2190	515417	Amphritea
	0.005525	2659	1820341	Crenalkalicoccus		0.006316	2523	1172191	Catenovulum		0.004863	2183	2173039	Arcticibacterium
	0.00549	2642	1210119	Ohtaekwangia		0.006283	2510	29407	Rhodoplanes		0.004854	2179	2605940	Hwanghaeella
	0.005444	2620	1511635	Aquisphaera		0.006246	2495	1649485	Pustulibacterium		0.004848	2176	556257	Pseudolabrys
	0.005417	2607	182639	Kribbella		0.006223	2486	242605	Luteibacter		0.004825	2166	1484898	Methyloceanibacter
	0.005392	2595	359169	Thermopolyspora		0.006216	2483	152053	Starkeya		0.004783	2147	1763452	Tianweitania
	0.005377	2588	1649453	Gimesia		0.006213	2482	117156	Actinopolymorpha		0.004776	2144	890	Desulfuromonas
	0.005367	2583	188905	Jannaschia		0.006208	2480	911	Nitrobacter		0.004774	2143	472054	Leptobacterium
	0.005352	2576	2806031	Ginsengibacter		0.006193	2474	2038244	Agaribacterium		0.004768	2140	1004303	Ferruginibacter
	0.005348	2574	292691	Gramella		0.006173	2466	1122284	Pseudoteredinibacter		0.004759	2136	773	Bartonella
	0.005346	2573	1434018	Lysinimonas		0.006153	2458	93	Stella		0.004759	2136	442431	Persicitalea
	0.005344	2572	238783	Pseudorhodobacter		0.006153	2458	1434034	Pricia		0.004752	2133	626	Xenorhabdus
	0.005325	2563	146937	Azospira		0.006123	2446	29330	Alicyclobacillus		0.004732	2124	2665910	Ulvibacterium
	0.00529	2546	363408	Nonlabens		0.006123	2446	445219	Reyranella		0.004703	2111	1231242	Ferrovibrio
	0.005286	2544	747294	Pseudorhodoferax		0.00608	2429	659693	Oceanibaculum		0.00469	2105	413435	Solimonas
	0.005273	2538	763439	Caenimonas		0.00607	2425	294702	Proteiniphilum		0.004658	2091	1207070	Oceaniovalibus
	0.005259	2531	303379	Herminiimonas		0.006045	2415	762641	Muriicola		0.004656	2090	191028	Leisingera
	0.005251	2527	111782	Tolypothrix		0.00604	2413	2705399	Hypericibacter		0.004641	2083	252301	Oceanicola
	0.005251	2527	232244	Belliella		0.006033	2410	212791	Enhydrobacter		0.004632	2079	978	Cytophaga
	0.005251	2527	457933	Elioraea		0.006015	2403	404235	Maritimibacter		0.004621	2074	1263978	Candidatus Endolissoclinum
	0.005209	2507	119977	Acidithiobacillus		0.006003	2398	2000	Streptosporangium		0.004616	2072	1635133	Aestuariicella
	0.005192	2499	2173039	Arcticibacterium		0.005993	2394	1827195	Caballeronia		0.004614	2071	469322	Steroidobacter
	0.005174	2490	1678	Bifidobacterium		0.00598	2389	28065	Rhodoferax		0.004589	2060	1011	Sporocytophaga
	0.005147	2477	280472	Aquiflexum		0.005943	2374	319458	Leadbetterella		0.004578	2055	279	Xanthobacter
	0.00514	2474	1649506	Thermoflavifilum		0.005908	2360	76632	Thermobacillus		0.004576	2054	231454	Dyella
	0.005132	2470	2769459	Limoniibacter		0.0059	2357	978	Cytophaga		0.004571	2052	1235438	Snuella
	0.005107	2458	2678352	Maribellus		0.005883	2350	28231	Geobacter		0.004563	2048	57494	Nesterenkonia
	0.005105	2457	2737	Vagococcus		0.00586	2341	1331737	Haloactinobacterium		0.004558	2046	33877	Agromyces
	0.005101	2455	2813813	Luteovulum		0.005843	2334	442431	Persicitalea		0.004549	2042	1209327	Flavivirga
	0.005097	2453	281472	Jiangella		0.005838	2332	670516	Mycobacteroides		0.004547	2041	285107	Thioclava
	0.005097	2453	2045098	Puia		0.005838	2332	1606872	Flavimarina		0.004547	2041	2698688	Paraflavitalea
	0.005091	2450	1234	Nitrospira		0.005818	2324	1649279	Epibacterium		0.004547	2041	2782229	Epilithonimonas
	0.005068	2439	413	Methylococcus		0.005798	2316	429	Methylobacter		0.004527	2032	1903173	Pelobium
	0.005064	2437	1397107	Aliifodinibius		0.00579	2313	1874621	Panacibacter		0.004527	2032	2715929	Aurantibacter
	0.005062	2436	561367	Salinimicrobium		0.005765	2303	890	Desulfuromonas		0.004518	2028	217510	Fulvimarina
	0.005059	2435	472058	Schumannella		0.005752	2298	89404	Glaciecola		0.004516	2027	1769738	Compostibacillus
	0.005059	2435	1295327	Croceicoccus		0.005747	2296	72173	Citromicrobium		0.004498	2019	2774168	Avrilella
	0.005057	2434	335058	Pelomonas		0.005742	2294	379065	Caldalkalibacillus		0.004491	2016	1123967	Porticoccus
	0.005057	2434	689760	Planosporangium		0.005707	2280	2211641	Yoonia		0.004485	2013	349742	Sedimenticola
	0.005051	2431	1795363	Dinghuibacter		0.005702	2278	1033	Afipia		0.00448	2011	1840214	Lentimicrobium
	0.005051	2431	2705399	Hypericibacter		0.005702	2278	161492	Anaeromyxobacter		0.00446	2002	1775471	Spongiivirga
	0.005037	2424	55080	Brevibacillus		0.005692	2274	666508	Phycisphaera		0.004456	2000	45669	Salinicoccus
	0.005032	2422	60919	Sanguibacter		0.005687	2272	1921582	Orrella		0.00444	1993	28194	Thermonema
	0.005032	2422	1249554	Aliidiomarina		0.00562	2245	1032526	Pedosphaera		0.004433	1990	580880	Amorphus
	0.005014	2413	2031119	Jiulongibacter		0.005597	2236	2678352	Maribellus		0.00442	1984	288021	Kordiimonas
	0.00501	2411	2282761	Zhengella		0.005595	2235	472054	Leptobacterium		0.004407	1978	49894	Acetomicrobium
	0.005003	2408	2000	Streptosporangium		0.005595	2235	1648497	Boseongicola		0.004395	1973	335405	Sphingosinicella
	0.005001	2407	28219	Brachymonas		0.00558	2229	53335	Pantoea		0.004391	1971	2338561	Pelagivirga
	0.004999	2406	77674	Paracraurococcus		0.005567	2224	613	Serratia		0.004371	1962	1628153	Carboxylicivirga
	0.004978	2396	1649	Kurthia		0.005565	2223	655352	Cohaesibacter		0.004322	1940	2039220	Croceivirga
	0.004978	2396	1648511	Cnuella		0.005555	2219	2039220	Croceivirga		0.004293	1927	1518149	Thalassotalea
	0.004956	2385	59282	Blastochloris		0.005555	2219	2813813	Luteovulum		0.004242	1904	1654719	Pseudochelatococcus
	0.004951	2383	44013	Polynucleobacter		0.005552	2218	1706036	Gemmatirosa		0.004217	1893	346096	Paludibacter
	0.004933	2374	1742977	Tepidicaulis		0.005532	2210	58113	Glycomyces		0.004197	1884	28250	Ornithobacterium
	0.00492	2368	85079	Thiohalocapsa		0.005525	2207	1775688	Jiella		0.004177	1875	1097466	Defluviimonas
	0.004914	2365	43668	Brachybacterium		0.005517	2204	1287916	Euzebyella		0.004157	1866	245186	Loktanella
	0.004906	2361	890	Desulfuromonas		0.005495	2195	763439	Caenimonas		0.004157	1866	1265689	Nafulsella
	0.004883	2350	70992	Flexithrix		0.00549	2193	146937	Azospira		0.004153	1864	39643	Sorangium
	0.004881	2349	13159	Mycoplana		0.00549	2193	2650923	Aestuariivirga		0.004148	1862	2211638	Limimaricola
	0.004862	2340	171	Leptospira		0.00548	2189	53460	Nakamurella		0.004121	1850	1751872	Lacimicrobium
	0.004854	2336	213485	Micavibrio		0.005477	2188	35798	Nitrosospira		0.004119	1849	133	Methylocystis
	0.004845	2332	283735	Leeuwenhoekiella		0.005472	2186	1861863	Sinimarinibacterium		0.004115	1847	1518147	Wenyingzhuangia
	0.004827	2323	1860196	Pseudobacter		0.00544	2173	168694	Salinispora		0.004099	1840	651456	Kosmotoga
	0.004825	2322	28231	Geobacter		0.005437	2172	1612157	Pararhodospirillum		0.004095	1838	647744	Indibacter
	0.004818	2319	64	Herpetosiphon		0.00543	2169	1395977	Aidingimonas		0.00409	1836	93217	Pandoraea
	0.00481	2315	1030	Thiothrix		0.005425	2167	191028	Leisingera		0.004077	1830	416	Methylomonas
	0.00481	2315	1068	Rhodomicrobium		0.005385	2151	279	Xanthobacter		0.004072	1828	2004661	Hyphobacterium
	0.004806	2313	35798	Nitrosospira		0.00538	2149	1084558	Oceanicoccus		0.004055	1820	1524214	Vulgatibacter
	0.004764	2293	2800678	Alteraurantiacibacter		0.005372	2146	1434050	Zhongshania		0.004026	1807	590	Salmonella
	0.004756	2289	1775688	Jiella		0.005369	2145	1227	Nitrosococcus		0.004001	1796	379072	Sediminibacter
	0.004739	2281	1051	Ectothiorhodospira		0.005364	2143	366614	Haematobacter		0.003979	1786	1884449	Salipaludibacillus
	0.004725	2274	836	Porphyromonas		0.005347	2136	258255	Pseudovibrio		0.003977	1785	629	Yersinia
	0.004715	2269	226	Alteromonas		0.005299	2117	336276	Olleya		0.003972	1783	315422	Palleronia
	0.004712	2268	349742	Sedimenticola		0.005269	2105	504090	Kushneria		0.003972	1783	1874621	Panacibacter
	0.0047	2262	2063	Kitasatospora		0.005262	2102	65504	Virgisporangium		0.003966	1780	75654	Duganella
	0.004694	2259	1383070	Brevifollis		0.005247	2096	881616	Herbiconiux		0.003959	1777	307628	Petrimonas
	0.004685	2255	72763	Tessaracoccus		0.005242	2094	2782172	Algicoccus		0.003937	1767	2282761	Zhengella
	0.004663	2244	919	Thiobacillus		0.005234	2091	689760	Planosporangium		0.003934	1766	1129	Synechococcus
	0.00465	2238	1097465	Pararhodobacter		0.005229	2089	5149	Chaetomium		0.003934	1766	359336	Castellaniella
	0.004644	2235	1123967	Porticoccus		0.005227	2088	34084	Riemerella		0.003921	1760	1621534	Paraglaciecola
	0.004644	2235	2715289	Amniculibacterium		0.005222	2086	586	Providencia		0.003912	1756	1155934	Marininema
	0.004631	2229	5543	Trichoderma		0.005217	2084	2004797	Luteitalea		0.003901	1751	1068904	Primorskyibacter
	0.004631	2229	263377	Salipiger		0.005214	2083	2806306	Aggregatilinea		0.003885	1744	1434049	Thermophagus
	0.004629	2228	1056	Thiocapsa		0.005212	2082	75687	Neptunomonas		0.003854	1730	66862	Ammoniphilus
	0.004617	2222	295577	Chthoniobacter		0.005212	2082	2675230	Cytobacillus		0.003854	1730	204476	Labrys
	0.004604	2216	85108	Halorhodospira		0.005207	2080	171	Leptospira		0.003852	1729	1434037	Rubrivirga
	0.004557	2193	29404	Microlunatus		0.005177	2068	1030	Thiothrix		0.003839	1723	1775688	Jiella
	0.004555	2192	212743	Rhizobacter		0.005164	2063	1759400	Paramesorhizobium		0.003827	1718	1742974	Pyruvatibacter
	0.004548	2189	643951	Pelagibius		0.005164	2063	2058169	Vicingus		0.003818	1714	1233054	Oceanicella
	0.004538	2184	2766734	Faecalibacter		0.005154	2059	114248	Tepidimonas		0.003801	1706	225143	Oceanisphaera
	0.004525	2178	2529408	Schaalia		0.005152	2058	1860	Geodermatophilus		0.003798	1705	1970195	Ancylomarina
	0.004523	2177	655352	Cohaesibacter		0.005147	2056	57493	Kocuria		0.003767	1691	1007	Saprospira
	0.004519	2175	65504	Virgisporangium		0.005142	2054	352	Azotobacter		0.003758	1687	447467	Simiduia
	0.004517	2174	215802	Enhygromyxa		0.005132	2050	55	Polyangium		0.003752	1684	81466	Aminobacterium
	0.004496	2164	224458	Pyxidicoccus		0.005129	2049	230494	Reinekea		0.003736	1677	29580	Janthinobacterium
	0.004492	2162	2800384	Pseudidiomarina		0.005102	2038	2800680	Alteriqipengyuania		0.003698	1660	85108	Halorhodospira
	0.004484	2158	187492	Thalassolituus		0.005054	2019	1541818	Sedimentitalea		0.003689	1656	2047745	Oceaniglobus
	0.00448	2156	2675230	Cytobacillus		0.005052	2018	288018	Yeosuana		0.003687	1655	559293	Lishizhenia
	0.004478	2155	1400827	Plasticicumulans		0.005044	2015	1129	Synechococcus		0.003647	1637	1778601	Apibacter
	0.004471	2152	40222	Methylophaga		0.005032	2010	1658781	Aliiroseovarius		0.003645	1636	369400	Flaviramulus
	0.004432	2133	2779859	Entomortierella		0.005029	2009	1350	Enterococcus		0.003642	1635	1914229	Aliidongia
	0.004428	2131	285107	Thioclava		0.005022	2006	2797878	Pareuzebyella		0.003638	1633	1577779	Phaeocystidibacter
	0.004411	2123	366614	Haematobacter		0.004999	1997	1649487	Rhizorhapis		0.003636	1632	169055	Nordella
	0.004405	2120	359337	Marinimicrobium		0.004997	1996	267986	Owenweeksia		0.003636	1632	1970191	Salinivirga
	0.004386	2111	258255	Pseudovibrio		0.004989	1993	92793	Aquabacterium		0.003634	1631	418453	Desulfovirgula
	0.004384	2110	2678529	Kineobactrum		0.004986	1992	510690	Sneathiella		0.003634	1631	861914	Fibrella
	0.004378	2107	29574	Taylorella		0.004981	1990	1518147	Wenyingzhuangia		0.003609	1620	2478349	Indioceanicola
	0.004368	2102	1923871	Massilibacterium		0.004961	1982	434	Acetobacter		0.003605	1618	2703944	Pararcticibacter
	0.004355	2096	2707020	Aerosticca		0.004961	1982	2211638	Limimaricola		0.003589	1611	544	Citrobacter
	0.004341	2089	1860	Geodermatophilus		0.004946	1976	1051	Ectothiorhodospira		0.003576	1605	586	Providencia
	0.004341	2089	195964	Asanoa		0.004941	1974	99	Ancylobacter		0.003576	1605	1477505	Eoetvoesia
	0.004338	2088	643701	Marinoscillum		0.004941	1974	195964	Asanoa		0.003565	1600	182639	Kribbella
	0.004338	2088	1765964	Acidihalobacter		0.004899	1957	765413	Pelagicola		0.003553	1595	73778	Methylocaldum
	0.004336	2087	89404	Glaciecola		0.004871	1946	2706524	Rariglobus		0.003551	1594	187144	Caldithrix
	0.00432	2079	466152	Singulisphaera		0.004864	1943	690086	Salinarimonas		0.003549	1593	1068	Rhodomicrobium
	0.004301	2070	574899	Haloferula		0.004829	1929	5052	Aspergillus		0.00354	1589	52972	Polaromonas
	0.004293	2066	225842	Formosa		0.004814	1923	203470	Tepidiphilus		0.003533	1586	28231	Geobacter
	0.004291	2065	85	Hyphomonas		0.004784	1911	2714592	Crateriforma		0.003531	1585	1647175	Aestuariispira
	0.004278	2059	1763531	Confluentibacter		0.004766	1904	133	Methylocystis		0.003513	1577	99	Ancylobacter
	0.004278	2059	2714751	Lichenibacterium		0.004761	1902	217510	Fulvimarina		0.003502	1572	1775716	Methylobrevis
	0.004239	2040	404432	Salinicola		0.004759	1901	1648520	Conyzicola		0.0035	1571	437506	Robiginitomaculum
	0.004235	2038	535	Chromobacterium		0.004754	1899	118	Planctomyces		0.0035	1571	453849	Henriciella
	0.004232	2037	2680022	Deminuibacter		0.004744	1895	2762562	Flavilitoribacter		0.003484	1564	1632780	Phreatobacter
	0.00423	2036	1522128	Catalinimonas		0.004724	1887	60919	Sanguibacter		0.003484	1564	1827478	Youhaiella
	0.00423	2036	1649461	Imperialibacter		0.004721	1886	551759	Aromatoleum		0.003482	1563	209	Helicobacter
	0.004226	2034	2680020	Tautonia		0.004714	1883	1783488	Phytoactinopolyspora		0.003469	1557	28236	Petrotoga
	0.004218	2030	978	Cytophaga		0.004711	1882	1209327	Flavivirga		0.00344	1544	1030	Thiothrix
	0.004214	2028	1331737	Haloactinobacterium		0.004706	1880	908623	Euzebya		0.003433	1541	208215	Parvularcula
	0.004205	2024	381430	Panacagrimonas		0.004706	1880	1618113	Saccharicrinis		0.003424	1537	306539	Halolactibacillus
	0.004203	2023	47251	Leptolyngbya		0.004694	1875	346096	Paludibacter		0.003422	1536	204446	Zavarzinia
	0.004187	2015	433923	Pseudacidovorax		0.004656	1860	59738	Marinilabilia		0.003417	1534	2813813	Luteovulum
	0.004185	2014	1129	Synechococcus		0.004646	1856	1372	Planococcus		0.003404	1528	875170	Celeribacter
	0.004183	2013	227979	Jeotgalicoccus		0.004646	1856	2126330	Candidatus Kentron		0.003402	1527	1543705	Nitrospirillum
	0.004178	2011	360239	Tepidicella		0.004639	1853	1004303	Ferruginibacter		0.003395	1524	215802	Enhygromyxa
	0.004172	2008	2675234	Alkalihalobacillus		0.004614	1843	311207	Gaetbulibacter		0.003393	1523	92793	Aquabacterium
	0.00416	2002	112040	Zobellia		0.004606	1840	1123967	Porticoccus		0.003386	1520	76890	Asticcacaulis
	0.004156	2000	2025617	Ketobacter		0.004606	1840	1775716	Methylobrevis		0.003384	1519	104204	Streptomonospora
	0.004145	1995	58108	Actinocorallia		0.004603	1839	1124625	Stakelama		0.00338	1517	2049301	Changchengzhania
	0.004145	1995	2571160	Trinickia		0.004586	1832	1148163	Paralcaligenes		0.003368	1512	651660	Paenisporosarcina
	0.004133	1989	180541	Salinisphaera		0.004578	1829	649461	Lacibacter		0.003362	1509	1502180	Alsobacter
	0.004122	1984	261827	Algibacter		0.004573	1827	992	Flexibacter		0.003344	1501	1637	Listeria
	0.004118	1982	2800679	Altericroceibacterium		0.004571	1826	180541	Salinisphaera		0.003344	1501	173479	Gemmatimonas
	0.004114	1980	2800686	Tsuneonella		0.004566	1824	2071	Saccharothrix		0.00334	1499	29465	Veillonella
	0.00411	1978	2733	Symbiobacterium		0.004561	1822	2795775	Lignipirellula		0.003313	1487	1245590	Mariniradius
	0.004104	1975	501783	Cloacibacterium		0.004553	1819	219181	Ottowia		0.003308	1485	1783488	Phytoactinopolyspora
	0.004095	1971	2730923	Roseicella		0.004553	1819	596499	Nitriliruptor		0.00329	1477	44011	Ferrimonas
	0.004083	1965	53	Nannocystis		0.004553	1819	1400386	Bythopirellula		0.003273	1469	1926253	Chthonobacter
	0.004075	1961	2691417	Lacipirellula		0.004548	1817	53365	Catellatospora		0.003268	1467	1827195	Caballeronia
	0.00407	1959	83551	Parachlamydia		0.004548	1817	321315	Sphaerisporangium		0.003264	1465	230494	Reinekea
	0.00407	1959	171436	Tistrella		0.004528	1809	13159	Mycoplana		0.003264	1465	1204360	Siansivirga
	0.004054	1951	499228	Tepidanaerobacter		0.004528	1809	33886	Rathayibacter		0.00325	1459	1653176	Cereibacter
	0.004041	1945	168694	Salinispora		0.004523	1807	444513	Salibacter		0.003239	1454	238783	Pseudorhodobacter
	0.004031	1940	2307285	Flavipsychrobacter		0.004518	1805	314318	Prolixibacter		0.003239	1454	665874	Limnohabitans
	0.004004	1927	35796	Nitrococcus		0.004518	1805	556257	Pseudolabrys		0.003233	1451	425	Methylosinus
	0.003998	1924	429	Methylobacter		0.004511	1802	919	Thiobacillus		0.003228	1449	71655	Brenneria
	0.003979	1915	1146845	Dongia		0.004508	1801	453849	Henriciella		0.003221	1446	1562	Desulfotomaculum
	0.003969	1910	382513	Telmatospirillum		0.004498	1797	999488	Paenochrobactrum		0.003221	1446	551759	Aromatoleum
	0.00396	1906	2368	Arhodomonas		0.004481	1790	82345	Ornithinicoccus		0.003217	1444	1861863	Sinimarinibacterium
	0.003958	1905	311411	Pseudoruegeria		0.004476	1788	152180	Ahrensia		0.003217	1444	2770110	Xanthovirga
	0.003954	1903	2779868	Gamsiella		0.004473	1787	382513	Telmatospirillum		0.003208	1440	551	Erwinia
	0.00395	1901	165812	Sporanaerobacter		0.004453	1779	35753	Dactylosporangium		0.003208	1440	1647181	Allonocardiopsis
	0.003942	1897	1484898	Methyloceanibacter		0.004448	1777	2679998	Arundinibacter		0.003195	1434	1608404	Puniceibacterium
	0.003919	1886	444599	Hansschlegelia		0.004438	1773	56358	Sandaracinobacter		0.003188	1431	2675229	Peribacillus
	0.00391	1882	305899	Endozoicomonas		0.004438	1773	191494	Conexibacter		0.003179	1427	1707752	Hanstruepera
	0.003898	1876	1572663	Chishuiella		0.004438	1773	665874	Limnohabitans		0.003175	1425	1759400	Paramesorhizobium
	0.003885	1870	1643958	Roseiarcus		0.004433	1771	37914	Dietzia		0.003168	1422	1234	Nitrospira
	0.003865	1860	626	Xenorhabdus		0.004433	1771	1654719	Pseudochelatococcus		0.003159	1418	89404	Glaciecola
	0.003865	1860	574892	Kriegella		0.004423	1767	1573808	Mangrovibacterium		0.003155	1416	48736	Ralstonia
	0.003863	1859	1114981	Piscinibacter		0.004401	1758	2747271	Calidithermus		0.003143	1411	1132027	Chromatocurvus
	0.003861	1858	265718	Aquimonas		0.004383	1751	489140	Geminicoccus		0.003141	1410	561554	Zeaxanthinibacter
	0.003858	1857	1759400	Paramesorhizobium		0.004383	1751	1508451	Polymorphobacter		0.003135	1407	34084	Riemerella
	0.003856	1856	992	Flexibacter		0.004383	1751	2034843	Aquaticitalea		0.003126	1403	1433999	Domibacillus
	0.003854	1855	53457	Janibacter		0.004381	1750	547	Enterobacter		0.003114	1398	447678	Ekhidna
	0.00385	1853	35753	Dactylosporangium		0.004381	1750	2680020	Tautonia		0.00311	1396	285105	Tepidimicrobium
	0.003844	1850	2782228	Planobacterium		0.004368	1745	4855	Mortierella		0.003106	1394	2017546	Paracandidimonas
	0.00384	1848	53365	Catellatospora		0.004353	1739	1692042	Sulfurifustis		0.003106	1394	2675231	Mesobacillus
	0.003838	1847	46239	Mesoplasma		0.004308	1721	40	Stigmatella		0.003094	1389	2675232	Neobacillus
	0.003836	1846	112008	Ignatzschineria		0.004306	1720	1564515	Phaeodactylibacter		0.003086	1385	503005	Dasania
	0.003829	1843	643217	Afifella		0.004303	1719	1974209	Rhodohalobacter		0.003074	1380	490567	Arenimonas
	0.003819	1838	142577	Prauserella		0.004256	1700	518754	Persicirhabdus		0.003068	1377	33073	Zymobacter
	0.003819	1838	221065	Kordia		0.004256	1700	2715929	Aurantibacter		0.003057	1372	2036017	Consotaella
	0.003802	1830	1804994	Longimicrobium		0.004238	1693	291178	Subsaximicrobium		0.00305	1369	659428	Marivita
	0.003798	1828	258075	Eremomyces		0.004215	1684	41949	Candidatus Microthrix		0.003041	1365	429	Methylobacter
	0.003796	1827	99479	Tetrasphaera		0.004203	1679	455433	Pelagicoccus		0.003034	1362	1903858	Pseudorhizobium
	0.003777	1818	288021	Kordiimonas		0.0042	1678	33973	Acidobacterium		0.00303	1360	444599	Hansschlegelia
	0.003771	1815	2675232	Neobacillus		0.004195	1676	501022	Glaciibacter		0.003021	1356	1364858	Agaricicola
	0.003769	1814	1471399	Draconibacterium		0.004185	1672	81894	Prosthecomicrobium		0.003016	1354	2769459	Limoniibacter
	0.003744	1802	86795	Marmoricola		0.004175	1668	369400	Flaviramulus		0.003003	1348	2071614	Raineya
	0.00374	1800	56358	Sandaracinobacter		0.004165	1664	481178	Seohaeicola		0.002999	1346	1091044	Elstera
	0.003732	1796	581	Morganella		0.004155	1660	633413	Pseudozobellia		0.002996	1345	1091	Chlorobium
	0.003732	1796	129337	Geobacillus		0.004155	1660	2685927	Tardibacter		0.002992	1343	2795426	Novipirellula
	0.003721	1791	1276290	Caldibacillus		0.00415	1658	958	Bdellovibrio		0.00299	1342	991903	Polymorphum
	0.003721	1791	1508451	Polymorphobacter		0.004148	1657	400634	Lysinibacillus		0.002972	1334	42255	Rubrobacter
	0.003719	1790	2796146	Candidatus Nitrosacidococcus		0.004148	1657	1632780	Phreatobacter		0.002972	1334	129577	Oceanimonas
	0.003705	1783	283785	Bizionia		0.004133	1651	2800684	Parerythrobacter		0.002967	1332	715222	Caldicoprobacter
	0.003698	1780	299330	Lobosporangium		0.00413	1650	1341013	Litorimicrobium		0.002963	1330	261963	Kangiella
	0.003686	1774	1775716	Methylobrevis		0.00412	1646	224458	Pyxidicoccus		0.002963	1330	1849718	Labilibacter
	0.003684	1773	64001	Nevskia		0.004118	1645	223927	Oxalicibacterium		0.002945	1322	2304691	Thermoclostridium
	0.003678	1770	225143	Oceanisphaera		0.004105	1640	1434018	Lysinimonas		0.00293	1315	2678887	Oleisolibacter
	0.003669	1766	58113	Glycomyces		0.004098	1637	28250	Ornithobacterium		0.002925	1313	1775292	Motiliproteus
	0.003663	1763	2349	Haliscomenobacter		0.004095	1636	217140	Arcicella		0.002925	1313	2282740	Desulfallas
	0.003659	1761	321315	Sphaerisporangium		0.00409	1634	85108	Halorhodospira		0.00291	1306	2710873	Botryobacter
	0.003642	1753	57739	Vogesella		0.00409	1634	281915	Curvibacter		0.002898	1301	1210119	Ohtaekwangia
	0.00364	1752	53460	Nakamurella		0.004073	1627	255204	Pseudoclavibacter		0.002894	1299	184923	Methylocapsa
	0.003632	1748	1903858	Pseudorhizobium		0.00407	1626	1146845	Dongia		0.002876	1291	72763	Tessaracoccus
	0.003617	1741	45402	Aquabacter		0.004053	1619	436357	Thalassococcus		0.002867	1287	270	Thermus
	0.003613	1739	1938003	Thermoflexibacter		0.004048	1617	2800682	Paraurantiacibacter		0.002867	1287	1227	Nitrosococcus
	0.003599	1732	158481	Hahella		0.004035	1612	1738655	Woeseia		0.002849	1279	110932	Leifsonia
	0.00359	1728	2682476	Chryseotalea		0.004025	1608	178440	Opitutus		0.002843	1276	947567	Litoreibacter
	0.003588	1727	253183	Myceligenerans		0.004015	1604	1678	Bifidobacterium		0.002827	1269	2029851	Saonia
	0.003586	1726	657	Photobacterium		0.004013	1603	256616	Parvibaculum		0.002818	1265	79206	Desulfosporosinus
	0.003586	1726	57493	Kocuria		0.004008	1601	1445609	Hephaestia		0.002818	1265	1017183	Camelimonas
	0.003586	1726	244698	Gillisia		0.004003	1599	649462	Gracilimonas		0.002807	1260	47420	Hydrogenophaga
	0.003582	1724	1236218	Melghirimyces		0.003988	1593	2665910	Ulvibacterium		0.002805	1259	1840210	Corticibacterium
	0.00358	1723	1649510	Variibacter		0.00398	1590	225143	Oceanisphaera		0.002803	1258	56054	Bogoriella
	0.003578	1722	1537406	Bacterioplanes		0.00397	1586	2800683	Parapontixanthobacter		0.0028	1257	1133570	Cesiribacter
	0.003566	1716	141450	Oleiphilus		0.003958	1581	2714737	Alienimonas		0.002798	1256	57493	Kocuria
	0.003566	1716	1143004	Methyloferula		0.003948	1577	165301	Lentzea		0.002796	1255	1122284	Pseudoteredinibacter
	0.003539	1703	759360	Oleibacter		0.003943	1575	715222	Caldicoprobacter		0.002778	1247	2160	Methanobacterium
	0.003518	1693	1406135	Breoghania		0.00394	1574	2706948	Aureibaculum		0.002771	1244	446680	Eudoraea
	0.003518	1693	2576890	Nibricoccus		0.003935	1572	1810932	Planktosalinus		0.002767	1242	1375	Aerococcus
	0.003511	1690	2024982	Notoacmeibacter		0.003928	1569	361607	Patulibacter		0.002767	1242	2675671	Ilyomonas
	0.003509	1689	1227	Nitrosococcus		0.003923	1567	2024982	Notoacmeibacter		0.002758	1238	1938003	Thermoflexibacter
	0.003495	1682	364316	Verminephrobacter		0.00392	1566	42255	Rubrobacter		0.002754	1236	2794837	Schnuerera
	0.003495	1682	2233801	Ahniella		0.003918	1565	2590666	Gynurincola		0.002751	1235	29548	Rhodothermus
	0.003493	1681	202907	Collimonas		0.003893	1555	447678	Ekhidna		0.002745	1232	663242	Albimonas
	0.003491	1680	5149	Chaetomium		0.003863	1543	202907	Collimonas		0.002745	1232	1511649	Mongoliitalea
	0.003491	1680	1400059	Pontibaca		0.00386	1542	315422	Palleronia		0.00274	1230	401469	Undibacterium
	0.003487	1678	1032526	Pedosphaera		0.003855	1540	457933	Elioraea		0.002727	1224	999488	Paenochrobactrum
	0.003482	1676	2425	Teredinibacter		0.00384	1534	515417	Amphritea		0.002725	1223	119044	Filomicrobium
	0.003476	1673	393005	Tamlana		0.003837	1533	32012	Thiomonas		0.002725	1223	289201	Pontibacillus
	0.003474	1672	1375	Aerococcus		0.003835	1532	1511635	Aquisphaera		0.002722	1222	1501224	Hydrogenispora
	0.003472	1671	178440	Opitutus		0.00383	1530	204476	Labrys		0.00272	1221	152180	Ahrensia
	0.003472	1671	565005	Nubsella		0.00382	1526	2733	Symbiobacterium		0.002713	1218	649461	Lacibacter
	0.003464	1667	1453544	Tahibacter		0.003817	1525	393277	Donghicola		0.002709	1216	1221880	Psychrobacillus
	0.003457	1664	117156	Actinopolymorpha		0.003805	1520	1734920	Pseudorhodoplanes		0.0027	1212	2680019	Alkalilacustris
	0.003455	1663	135575	Idiomarina		0.003792	1515	366580	Bowmanella		0.002693	1209	2026349	Enterovirga
	0.003449	1660	65551	Meiothermus		0.003787	1513	866673	Marinifilum		0.002691	1208	6	Azorhizobium
	0.003435	1653	175304	Lentibacillus		0.003785	1512	626	Xenorhabdus		0.002687	1206	50714	Acidisphaera
	0.003424	1648	316612	Methylibium		0.003782	1511	965	Oceanospirillum		0.00268	1203	327159	Candidatus Accumulibacter
	0.003418	1645	2433	Roseobacter		0.00378	1510	1649501	Tangfeifania		0.00268	1203	501783	Cloacibacterium
	0.003418	1645	1494913	Anditalea		0.003777	1509	2201379	Kandeliimicrobium		0.00268	1203	2590666	Gynurincola
	0.003416	1644	34019	Liberibacter		0.003777	1509	2282740	Desulfallas		0.002671	1199	283168	Odoribacter
	0.00341	1641	246873	Crocinitomix		0.003762	1503	2041017	Quisquiliibacterium		0.002669	1198	1541445	Candidatus Phaeomarinobacter
	0.003406	1639	2762562	Flavilitoribacter		0.003752	1499	1158296	Poseidonocella		0.00266	1194	217140	Arcicella
	0.003385	1629	444459	Flagellimonas		0.003735	1492	347533	Zobellella		0.002653	1191	1926259	Pseudactinotalea
	0.003381	1627	2795865	Thalassoglobus		0.003725	1488	47670	Lautropia		0.002636	1183	55	Polyangium
	0.003379	1626	1511648	Defluviitoga		0.00372	1486	70411	Frateuria		0.002636	1183	80865	Delftia
	0.003364	1619	196079	Oceanobacter		0.00372	1486	335058	Pelomonas		0.002636	1183	111142	Alishewanella
	0.003356	1615	724	Haemophilus		0.003717	1485	1915405	Pseudohoeflea		0.002633	1182	2034843	Aquaticitalea
	0.003352	1613	93682	Roseivivax		0.003715	1484	1400062	Tranquillimonas		0.002633	1182	2813788	Litchfieldia
	0.003347	1611	50714	Acidisphaera		0.003705	1480	1751872	Lacimicrobium		0.002629	1180	1543704	Niveispirillum
	0.003341	1608	1263	Ruminococcus		0.003702	1479	1775292	Motiliproteus		0.002627	1179	1273155	Thiohalobacter
	0.003341	1608	391952	Aquincola		0.003702	1479	2060722	Labilibaculum		0.00262	1176	50709	Acidocella
	0.003339	1607	217510	Fulvimarina		0.00369	1474	162491	Oerskovia		0.002613	1173	427077	Salsuginibacillus
	0.003327	1601	526215	Thalassobaculum		0.00369	1474	303379	Herminiimonas		0.002609	1171	1884792	Pseudoflavitalea
	0.003322	1599	59	Vitreoscilla		0.003685	1472	1210116	Flavitalea		0.002607	1170	86795	Marmoricola
	0.003318	1597	1855416	Qipengyuania		0.003685	1472	2661800	Georhizobium		0.002602	1168	1658781	Aliiroseovarius
	0.00331	1593	2071	Saccharothrix		0.003677	1469	171436	Tistrella		0.002595	1165	157920	Cellulosimicrobium
	0.003306	1591	2126330	Candidatus Kentron		0.00367	1466	2063	Kitasatospora		0.002593	1164	1921582	Orrella
	0.003285	1581	204446	Zavarzinia		0.003662	1463	1649465	Luteibaculum		0.002593	1164	2800681	Aurantiacibacter
	0.003281	1579	893	Desulfobulbus		0.003662	1463	2675671	Ilyomonas		0.002582	1159	2038697	Williamwhitmania
	0.003279	1578	2795775	Lignipirellula		0.00366	1462	44260	Moorella		0.002578	1157	1855405	Longibacter
	0.003264	1571	656899	Schlesneria		0.003642	1455	216431	Croceibacter		0.002573	1155	1433990	Aureivirga
	0.003262	1570	231683	Saccharospirillum		0.003642	1455	437506	Robiginitomaculum		0.00256	1149	1654787	Thiopseudomonas
	0.003241	1560	28194	Thermonema		0.003637	1453	2772525	Putridiphycobacter		0.002544	1142	171003	Caloranaerobacter
	0.003223	1551	1926253	Chthonobacter		0.003625	1448	1472699	Algisphaera		0.002542	1141	522	Acidiphilium
	0.003221	1550	2282523	Methylorubrum		0.00362	1446	186191	Marinithermus		0.00254	1140	53460	Nakamurella
	0.003216	1548	2034	Curtobacterium		0.003602	1439	1663717	Herbinix		0.002537	1139	765413	Pelagicola
	0.003212	1546	237444	Ulvibacter		0.003595	1436	29404	Microlunatus		0.002537	1139	1649506	Thermoflavifilum
	0.003202	1541	1649490	Rubinisphaera		0.00359	1434	1569	Sporosarcina		0.002531	1136	2375	Sporomusa
	0.003196	1538	291183	Lacinutrix		0.003587	1433	1055323	Aeribacillus		0.002531	1136	44260	Moorella
	0.003196	1538	1579506	Roseimaritima		0.003585	1432	544	Citrobacter		0.002524	1133	28067	Rubrivivax
	0.003192	1536	318147	Paucibacter		0.003582	1431	861913	Fibrisoma		0.002511	1127	2330	Halanaerobium
	0.00316	1521	1730	Eubacterium		0.003575	1428	1364858	Agaricicola		0.002497	1121	2034	Curtobacterium
	0.003154	1518	475	Moraxella		0.00357	1426	1235438	Snuella		0.002497	1121	265487	Blastopirellula
	0.003144	1513	299568	Uruburuella		0.003562	1423	349	Zoogloea		0.002488	1117	482	Neisseria
	0.00314	1511	1648508	Ciceribacter		0.00356	1422	1897649	Pistricoccus		0.002471	1109	911	Nitrobacter
	0.003127	1505	361050	Rubritalea		0.00355	1418	261963	Kangiella		0.00246	1104	490828	Lutimaribacter
	0.003117	1500	2800685	Pelagerythrobacter		0.003547	1417	503005	Dasania		0.002457	1103	2697	Heliobacterium
	0.003102	1493	1783488	Phytoactinopolyspora		0.003545	1416	1484898	Methyloceanibacter		0.002453	1101	157	Treponema
	0.003094	1489	28228	Colwellia		0.003542	1415	62100	Candidatus Endobugula		0.002435	1093	343334	Costertonia
	0.003088	1486	82800	Desemzia		0.003532	1411	1765964	Acidihalobacter		0.002431	1091	992	Flexibacter
	0.003075	1480	2795778	Caulifigura		0.003525	1408	482	Neisseria		0.002431	1091	2019	Thermomonospora
	0.003054	1470	33024	Phascolarctobacterium		0.003522	1407	1406135	Breoghania		0.002431	1091	2027529	Cumulibacter
	0.00305	1468	1902578	Candidatus Tokpelaia		0.00351	1402	57494	Nesterenkonia		0.002426	1089	141948	Thermomonas
	0.003034	1460	240411	Chitinimonas		0.00351	1402	67572	Psychromonas		0.002426	1089	331971	Thalassobacillus
	0.003025	1456	1758230	Corticibacter		0.0035	1398	2691417	Lacipirellula		0.002417	1085	34016	Rhodobium
	0.003023	1455	359407	Methylotenera		0.00348	1390	1849	Actinopolyspora		0.002408	1081	2806031	Ginsengibacter
	0.003019	1453	79808	Coniochaeta		0.00348	1390	526215	Thalassobaculum		0.002399	1077	352450	Simplicispira
	0.003019	1453	433838	Pseudoxanthobacter		0.003477	1389	1920241	Aliikangiella		0.002395	1075	146937	Azospira
	0.003019	1453	1265689	Nafulsella		0.003475	1388	150247	Anoxybacillus		0.00239	1073	365532	Belnapia
	0.003007	1447	61653	Methylopila		0.003472	1387	5543	Trichoderma		0.002382	1069	1400062	Tranquillimonas
	0.003005	1446	1937963	Eisenibacter		0.003467	1385	120212	Subtercola		0.002375	1066	1172191	Catenovulum
	0.003	1444	136099	Knoellia		0.003467	1385	2807414	Anatilimnocola		0.002357	1058	366614	Haematobacter
	0.003	1444	1543705	Nitrospirillum		0.003454	1380	466152	Singulisphaera		0.002355	1057	433838	Pseudoxanthobacter
	0.003	1444	2709685	Parasphingorhabdus		0.003429	1370	643217	Afifella		0.002353	1056	762551	Jejuia
	0.002998	1443	651660	Paenisporosarcina		0.003429	1370	2663134	Pseudogemmobacter		0.002348	1054	2026172	Chengkuizengella
	0.002992	1440	2040486	Gellertiella		0.003427	1369	119977	Acidithiobacillus		0.002348	1054	2036011	Limibaculum
	0.00299	1439	205889	Albidovulum		0.003422	1367	759360	Oleibacter		0.002337	1049	2676247	Aquirufa
	0.002988	1438	1330545	Lelliottia		0.003419	1366	623276	Maritalea		0.002335	1048	43676	Promicromonospora
	0.002988	1438	2723776	Lichenihabitans		0.003419	1366	2676247	Aquirufa		0.002328	1045	83400	Roseospirillum
	0.002982	1435	86671	Roseospira		0.003414	1364	1358438	Lutibaculum		0.002328	1045	1649490	Rubinisphaera
	0.00298	1434	150247	Anoxybacillus		0.003409	1362	288021	Kordiimonas		0.002324	1043	1644102	Flavicella
	0.002955	1422	404235	Maritimibacter		0.003402	1359	85079	Thiohalocapsa		0.002321	1042	53634	Acidimicrobium
	0.002953	1421	191494	Conexibacter		0.003402	1359	1938003	Thermoflexibacter		0.002308	1036	1795363	Dinghuibacter
	0.002953	1421	195950	Tannerella		0.003399	1358	2029851	Saonia		0.002304	1034	1903336	Balneicella
	0.002953	1421	599652	Tropicimonas		0.003389	1354	532	Beijerinckia		0.002292	1029	29404	Microlunatus
	0.002928	1409	1434001	Extensimonas		0.003369	1346	92944	Ketogulonicigenium		0.002292	1029	1649279	Epibacterium
	0.002926	1408	908623	Euzebya		0.003369	1346	1273155	Thiohalobacter		0.002277	1022	35798	Nitrosospira
	0.002917	1404	1081	Rhodospirillum		0.003357	1341	1649476	Parafilimonas		0.002272	1020	1056	Thiocapsa
	0.002917	1404	252306	Robiginitalea		0.003344	1336	1215913	Litorilinea		0.002272	1020	29331	Amphibacillus
	0.002911	1401	965	Oceanospirillum		0.003342	1335	73918	Thermaerobacter		0.002272	1020	1747770	Egibacter
	0.002892	1392	50709	Acidocella		0.003342	1335	238749	Diaphorobacter		0.002261	1015	958	Bdellovibrio
	0.002888	1390	875170	Celeribacter		0.003334	1332	2795780	Symmachiella		0.002261	1015	2653226	Lujinxingia
	0.00288	1386	522	Acidiphilium		0.003327	1329	1778601	Apibacter		0.002259	1014	1937963	Eisenibacter
	0.00288	1386	991903	Polymorphum		0.003302	1319	239934	Akkermansia		0.002257	1013	909656	Phocaeicola
	0.002876	1384	1036719	Verticillium		0.003302	1319	2806031	Ginsengibacter		0.00225	1010	1100891	Paenalcaligenes
	0.002855	1374	29330	Alicyclobacillus		0.003294	1316	2650549	Hydrocarboniclastica		0.002246	1008	64322	Carnimonas
	0.002853	1373	270	Thermus		0.003287	1313	663242	Albimonas		0.002246	1008	2126330	Candidatus Kentron
	0.002851	1372	82345	Ornithinicoccus		0.003287	1313	2795783	Pirellulimonas		0.002241	1006	66848	Desulfonatronum
	0.002847	1370	940550	Gilvimarinus		0.003282	1311	44011	Ferrimonas		0.002239	1005	67572	Psychromonas
	0.002836	1365	85072	Allochromatium		0.003269	1306	590	Salmonella		0.002235	1003	82345	Ornithinicoccus
	0.002834	1364	268408	Rhodovarius		0.003269	1306	1654711	Litorivivens		0.00223	1001	194	Campylobacter
	0.002834	1364	2710873	Botryobacter		0.003262	1303	86795	Marmoricola		0.002221	997	535	Chromobacterium
	0.002834	1364	2803850	Mammaliicoccus		0.003259	1302	78156	Pseudogymnoascus		0.002221	997	1537406	Bacterioplanes
	0.00283	1362	1211036	Mangrovimonas		0.003259	1302	207599	Solirubrobacter		0.002221	997	1874625	Lipingzhangella
	0.00282	1357	152180	Ahrensia		0.003252	1299	233189	Anaerolinea		0.002219	996	332518	Halospina
	0.002807	1351	2304692	Hungateiclostridium		0.003242	1295	1121251	Cucumibacter		0.002217	995	88138	Modestobacter
	0.002805	1350	157	Treponema		0.003239	1294	208215	Parvularcula		0.002212	993	74317	Maricaulis
	0.002801	1348	1755683	Candidatus Berkiella		0.003239	1294	243627	Hydrocarboniphaga		0.00221	992	2299	Desulfosarcina
	0.002799	1347	2676233	Sphingosinithalassobacter		0.003237	1293	1840214	Lentimicrobium		0.002206	990	2304692	Hungateiclostridium
	0.002797	1346	233189	Anaerolinea		0.003237	1293	2682476	Chryseotalea		0.002203	989	2699245	Carideicomes
	0.00279	1343	378210	Methyloversatilis		0.003222	1287	2349	Haliscomenobacter		0.002201	988	1678	Bifidobacterium
	0.002786	1341	2795780	Symmachiella		0.003212	1283	6	Azorhizobium		0.002201	988	28065	Rhodoferax
	0.002772	1334	1434005	Fontimonas		0.003212	1283	2731402	Antribacter		0.002194	985	217063	Oleomonas
	0.002768	1332	414051	Caenispirillum		0.003187	1273	1400827	Plasticicumulans		0.002192	984	2077	Sporolactobacillus
	0.002766	1331	155196	Fulvimonas		0.003187	1273	2004661	Hyphobacterium		0.002188	982	2700084	Urechidicola
	0.002753	1325	2610842	Siculibacillus		0.003184	1272	2740719	Cochleicola		0.002181	979	1329200	Fictibacillus
	0.002751	1324	13724	Thiocystis		0.003177	1269	74032	Antarctobacter		0.002177	977	2682476	Chryseotalea
	0.002751	1324	2282756	Pueribacillus		0.003167	1265	42	Cystobacter		0.002172	975	2792299	Calidifontibacillus
	0.002739	1318	1324129	Pseudenhygromyxa		0.003162	1263	1579315	Halocynthiibacter		0.00217	974	2250589	Xinfangfangia
	0.002734	1316	88138	Modestobacter		0.003157	1261	58842	Sagittula		0.002157	968	162291	Planomicrobium
	0.002726	1312	1654931	Crenobacter		0.003154	1260	194	Campylobacter		0.002157	968	1572860	Hartmannibacter
	0.002716	1307	40	Stigmatella		0.003152	1259	2795778	Caulifigura		0.002154	967	2795865	Thalassoglobus
	0.002709	1304	302485	Phaeobacter		0.003139	1254	444051	Mesoflavibacter		0.002145	963	660514	Novispirillum
	0.002709	1304	1924067	Lascolabacillus		0.003137	1253	1648511	Cnuella		0.002139	960	1182780	Magnetospira
	0.002695	1297	165301	Lentzea		0.003134	1252	208447	Oceanithermus		0.002139	960	2047735	Mangrovitalea
	0.002691	1295	59738	Marinilabilia		0.003132	1251	1759417	Pseudohalocynthiibacter		0.002132	957	32012	Thiomonas
	0.002689	1294	228398	Streptacidiphilus		0.003127	1249	39773	Methylomicrobium		0.00213	956	2680022	Deminuibacter
	0.002687	1293	1155385	Proteiniclasticum		0.003127	1249	212743	Rhizobacter		0.002128	955	970	Selenomonas
	0.002682	1291	53370	Pilimelia		0.003124	1248	1091	Chlorobium		0.002128	955	168658	Rhodoblastus
	0.002676	1288	1364858	Agaricicola		0.003124	1248	599653	Tropicibacter		0.002119	951	861913	Fibrisoma
	0.002664	1282	2705466	Lacisediminimonas		0.003124	1248	1763521	Paludisphaera		0.002112	948	60919	Sanguibacter
	0.002645	1273	332100	Planifilum		0.003122	1247	1775471	Spongiivirga		0.002112	948	653686	Wenxinia
	0.002643	1272	1649489	Robertkochia		0.003117	1245	836	Porphyromonas		0.00211	947	1400827	Plasticicumulans
	0.002635	1268	1133570	Cesiribacter		0.003117	1245	653686	Wenxinia		0.002108	946	388463	Edaphobacter
	0.002624	1263	245186	Loktanella		0.003107	1241	379072	Sediminibacter		0.002099	942	1511635	Aquisphaera
	0.002624	1263	417127	Zunongwangia		0.003102	1239	104204	Streptomonospora		0.002099	942	2679998	Arundinibacter
	0.00262	1261	1518149	Thalassotalea		0.003102	1239	1543705	Nitrospirillum		0.002094	940	1398404	Salinihabitans
	0.002618	1260	314318	Prolixibacter		0.003099	1238	111830	Defluviicoccus		0.00209	938	893	Desulfobulbus
	0.002616	1259	53634	Acidimicrobium		0.003092	1235	1233054	Oceanicella		0.002087	937	204474	Dichotomicrobium
	0.002612	1257	376488	Halotalea		0.003092	1235	1617805	Amylibacter		0.002079	933	1485594	Methyloligella
	0.002606	1254	39845	Actinokineospora		0.003089	1234	228398	Streptacidiphilus		0.002076	932	2047740	Rhodosalinus
	0.002606	1254	1980513	Candidatus Nitrosoglobus		0.003082	1231	1779141	Planctomicrobium		0.002067	928	574891	Croceitalea
	0.002603	1253	390988	Actinocatenispora		0.003074	1228	518733	Microterricola		0.002065	927	69961	Azomonas
	0.002603	1253	415014	Proteiniborus		0.003061	1223	35796	Nitrococcus		0.002063	926	1765964	Acidihalobacter
	0.002603	1253	1618113	Saccharicrinis		0.003059	1222	34067	Cycloclasticus		0.002054	922	1855416	Qipengyuania
	0.002593	1248	1400859	Candidatus Contendobacter		0.003059	1222	191373	Pelotomaculum		0.002054	922	2024982	Notoacmeibacter
	0.002591	1247	1064	Rhodocyclus		0.003059	1222	213485	Micavibrio		0.002045	918	2027874	Mongoliimonas
	0.002579	1241	1573808	Mangrovibacterium		0.003059	1222	307628	Petrimonas		0.002038	915	47670	Lautropia
	0.002579	1241	2663134	Pseudogemmobacter		0.003059	1222	1176327	Aureitalea		0.002038	915	1813601	Pseudoroseicyclus
	0.00257	1237	75687	Neptunomonas		0.003039	1214	312063	Azohydromonas		0.002021	907	61653	Methylopila
	0.002568	1236	1358438	Lutibaculum		0.003034	1212	119044	Filomicrobium		0.002018	906	532	Beijerinckia
	0.002564	1234	326319	Dokdonia		0.003034	1212	2562805	Natronospirillum		0.002018	906	1156568	Methylovirgula
	0.002562	1233	361607	Patulibacter		0.003031	1211	73029	Dechloromonas		0.002016	905	379074	Sediminitomix
	0.002562	1233	518755	Roseibacillus		0.003031	1211	2026349	Enterovirga		0.002001	898	1648511	Cnuella
	0.002558	1231	1091	Chlorobium		0.003019	1206	86671	Roseospira		0.001998	897	1186	Calothrix
	0.002558	1231	2071614	Raineya		0.003016	1205	36862	Ideonella		0.001996	896	1004300	Hydrotalea
	0.002554	1229	559293	Lishizhenia		0.003014	1204	442430	Coraliomargarita		0.001994	895	161492	Anaeromyxobacter
	0.002543	1224	629	Yersinia		0.003006	1201	283810	Stackebrandtia		0.001987	892	366580	Bowmanella
	0.002543	1224	1237104	Litoribacter		0.003004	1200	1813601	Pseudoroseicyclus		0.001983	890	2211641	Yoonia
	0.002541	1223	909656	Phocaeicola		0.002996	1197	414051	Caenispirillum		0.001981	889	724	Haemophilus
	0.002537	1221	484508	Ornithinibacillus		0.002986	1193	1274363	Polycyclovorans		0.001976	887	59282	Blastochloris
	0.002531	1218	940557	Granulicella		0.002986	1193	1970195	Ancylomarina		0.001972	885	216851	Faecalibacterium
	0.002527	1216	2034504	Sulfurivermis		0.002981	1191	299261	Tateyamaria		0.001972	885	2269381	Mangrovicella
	0.00252	1213	65502	Cryptosporangium		0.002974	1188	39845	Actinokineospora		0.001967	883	2000	Streptosporangium
	0.002514	1210	207599	Solirubrobacter		0.002974	1188	580880	Amorphus		0.001967	883	34098	Blattabacterium
	0.0025	1203	83766	Propionivibrio		0.002974	1188	2699245	Carideicomes		0.001967	883	2066435	Arboricoccus
	0.002498	1202	2024965	Dictyobacter		0.002966	1185	1998	Planomonospora		0.00196	880	1579315	Halocynthiibacter
	0.002495	1201	362865	Sandarakinorhabdus		0.002951	1179	145260	Methanothermobacter		0.001956	878	292635	Laceyella
	0.002493	1200	1241326	Rhizomicrobium		0.002944	1176	381430	Panacagrimonas		0.001956	878	1940395	Caenibacillus
	0.002491	1199	596499	Nitriliruptor		0.002936	1173	1562	Desulfotomaculum		0.001954	877	568394	Pseudogulbenkiania
	0.002481	1194	1218803	Metallibacterium		0.002934	1172	44013	Polynucleobacter		0.001949	875	85079	Thiohalocapsa
	0.002477	1192	347533	Zobellella		0.002926	1169	413	Methylococcus		0.001947	874	574697	Butyricimonas
	0.002477	1192	1434011	Komagataeibacter		0.002926	1169	390988	Actinocatenispora		0.001947	874	1434011	Komagataeibacter
	0.002475	1191	57494	Nesterenkonia		0.002924	1168	53370	Pilimelia		0.001945	873	69959	Rhodospira
	0.002473	1190	74385	Gracilibacillus		0.002916	1165	2795979	Posidoniimonas		0.001945	873	1241326	Rhizomicrobium
	0.002464	1186	255204	Pseudoclavibacter		0.002914	1164	1433986	Actibacterium		0.001943	872	32	Myxococcus
	0.00246	1184	1759371	Inmirania		0.002911	1163	1775705	Frigidibacter		0.001943	872	2071	Saccharothrix
	0.002458	1183	203697	Derxia		0.002901	1159	2282756	Pueribacillus		0.001938	870	1751296	Sinirhodobacter
	0.002458	1183	246876	Cryomorpha		0.002899	1158	64001	Nevskia		0.001934	868	1649466	Marinicauda
	0.002458	1183	1769735	Mongoliibacter		0.002894	1156	447237	Frondihabitans		0.001932	867	75683	Balneatrix
	0.002454	1181	146936	Azonexus		0.002894	1156	1434016	Longimycelium		0.001932	867	2031119	Jiulongibacter
	0.002439	1174	53452	Lamprocystis		0.002881	1151	484508	Ornithinibacillus		0.001929	866	223927	Oxalicibacterium
	0.002435	1172	39773	Methylomicrobium		0.002879	1150	747074	Tepidamorphus		0.001925	864	35832	Bilophila
	0.002427	1168	1273155	Thiohalobacter		0.002879	1150	1017183	Camelimonas		0.001918	861	1333716	Schleiferia
	0.002421	1165	447467	Simiduia		0.002876	1149	1508537	Kallotenue		0.001916	860	70411	Frateuria
	0.002416	1163	42255	Rubrobacter		0.002871	1147	362865	Sandarakinorhabdus		0.001916	860	1763521	Paludisphaera
	0.002416	1163	1840214	Lentimicrobium		0.002866	1145	390876	Nisaea		0.001911	858	79598	Heliorestis
	0.00241	1160	474995	Ophiocordyceps		0.002866	1145	1906945	Parageobacillus		0.001907	856	202907	Collimonas
	0.002402	1156	232523	Hylemonella		0.002864	1144	1068	Rhodomicrobium		0.0019	853	1920241	Aliikangiella
	0.002402	1156	2762384	Breznakibacter		0.002859	1142	50	Chondromyces		0.001887	847	1649476	Parafilimonas
	0.002383	1147	2706000	Casimicrobium		0.002849	1138	70774	Hydrogenophilus		0.001885	846	85273	Rhodothalassium
	0.002369	1140	16	Methylophilus		0.002849	1138	940557	Granulicella		0.001878	843	75984	Mannheimia
	0.00236	1136	227864	Cerasibacillus		0.002846	1137	1935184	Vaginella		0.001878	843	1434044	Sinobacterium
	0.002352	1132	2770110	Xanthovirga		0.002844	1136	57739	Vogesella		0.001869	839	35796	Nitrococcus
	0.00235	1131	139331	Denitromonas		0.002821	1127	59740	Persicobacter		0.001867	838	47	Archangium
	0.00234	1126	155415	Monosporascus		0.002816	1125	1433990	Aureivirga		0.00186	835	1263	Ruminococcus
	0.002338	1125	1233054	Oceanicella		0.002814	1124	1502180	Alsobacter		0.00186	835	42837	Ammonifex
	0.002331	1122	46352	Agrococcus		0.002801	1119	472058	Schumannella		0.001858	834	205889	Albidovulum
	0.002329	1121	42	Cystobacter		0.002796	1117	1434011	Komagataeibacter		0.001856	833	119977	Acidithiobacillus
	0.002323	1118	93681	Roseateles		0.002794	1116	80865	Delftia		0.001849	830	196078	Pseudospirillum
	0.002306	1110	453161	Candidatus Nitrotoga		0.002781	1111	28194	Thermonema		0.001847	829	332248	Truepera
	0.002304	1109	209	Helicobacter		0.002781	1111	343334	Costertonia		0.001842	827	120652	Methylocella
	0.002304	1109	1915405	Pseudohoeflea		0.002779	1110	1081	Rhodospirillum		0.00184	826	919	Thiobacillus
	0.002302	1108	810	Chlamydia		0.002779	1110	2040486	Gellertiella		0.00184	826	2005	Microbispora
	0.00229	1102	459786	Oscillibacter		0.002769	1106	659427	Sediminimonas		0.00184	826	481178	Seohaeicola
	0.00229	1102	504090	Kushneria		0.002761	1103	861914	Fibrella		0.001838	825	451373	Rudanella
	0.002284	1099	29298	Planobispora		0.002759	1102	2752546	Denitrobaculum		0.001829	821	1372	Planococcus
	0.002281	1098	1564515	Phaeodactylibacter		0.002746	1097	1649642	Oleiagrimonas		0.001829	821	2792393	Aquipluma
	0.002277	1096	239934	Akkermansia		0.002744	1096	893	Desulfobulbus		0.001825	819	45247	Leucothrix
	0.002277	1096	1621534	Paraglaciecola		0.002744	1096	29298	Planobispora		0.001825	819	573139	Shimia
	0.002275	1095	1911566	Arsenicitalea		0.002741	1095	1395974	Tardiphaga		0.001811	813	1434009	Homoserinimonas
	0.002269	1092	252301	Oceanicola		0.002734	1092	444599	Hansschlegelia		0.001802	809	1395974	Tardiphaga
	0.002267	1091	2779860	Gryganskiella		0.002734	1092	2307285	Flavipsychrobacter		0.001789	803	122277	Pectobacterium
	0.002261	1088	1234545	Parasphingopyxis		0.002729	1090	561554	Zeaxanthinibacter		0.001782	800	767528	Geomicrobium
	0.002259	1087	453849	Henriciella		0.002729	1090	1915401	Roseitalea		0.00178	799	39845	Actinokineospora
	0.002254	1085	256818	Gulosibacter		0.002726	1089	1644102	Flavicella		0.001776	797	2681566	Thermaurantimonas
	0.002244	1080	1998	Planomonospora		0.002706	1081	535	Chromobacterium		0.001773	796	1023	Microscilla
	0.002242	1079	515417	Amphritea		0.002699	1078	1195766	Planktotalea		0.001773	796	436357	Thalassococcus
	0.002242	1079	1649475	Paludibaculum		0.002696	1077	53945	Octadecabacter		0.001773	796	2714751	Lichenibacterium
	0.002238	1077	311181	Denitratisoma		0.002683	1072	1573	Clavibacter		0.001771	795	394505	Salirhabdus
	0.002236	1076	34102	Sphaerotilus		0.002683	1072	2675231	Mesobacillus		0.001769	794	1476424	Arenitalea
	0.002234	1075	182402	Rubritepida		0.002681	1071	2173039	Arcticibacterium		0.001753	787	238749	Diaphorobacter
	0.002234	1075	2676755	Croceibacterium		0.002678	1070	991903	Polymorphum		0.001753	787	2034765	Massilibacteroides
	0.002232	1074	65047	Mitsuaria		0.002678	1070	1926253	Chthonobacter		0.001751	786	312063	Azohydromonas
	0.002232	1074	1940143	Dankookia		0.002676	1069	626119	Ruania		0.001742	782	242605	Luteibacter
	0.002232	1074	2034765	Massilibacteroides		0.002676	1069	2705385	Puteibacter		0.001738	780	207599	Solirubrobacter
	0.002229	1073	1778653	Sulfuriferula		0.002673	1068	501783	Cloacibacterium		0.001738	780	212743	Rhizobacter
	0.002227	1072	113	Gemmata		0.002668	1066	1013	Weeksella		0.001733	778	36862	Ideonella
	0.002221	1069	663242	Albimonas		0.002668	1066	169055	Nordella		0.001733	778	1929135	Halofilum
	0.002217	1067	49894	Acetomicrobium		0.002668	1066	745410	Gallaecimonas		0.001727	775	1844498	Halovulum
	0.002213	1065	1649495	Seonamhaeicola		0.002646	1057	1759371	Inmirania		0.001722	773	1820341	Crenalkalicoccus
	0.002209	1063	33986	Exiguobacterium		0.002643	1056	551	Erwinia		0.00172	772	2207	Methanosarcina
	0.002207	1062	1789690	Flaviaesturariibacter		0.002643	1056	227979	Jeotgalicoccus		0.001718	771	1915401	Roseitalea
	0.002205	1061	2036017	Consotaella		0.002638	1054	54066	Xylophilus		0.001715	770	263066	Malikia
	0.0022	1059	1245590	Mariniradius		0.002638	1054	1884792	Pseudoflavitalea		0.001709	767	191494	Conexibacter
	0.002194	1056	1706036	Gemmatirosa		0.002636	1053	88138	Modestobacter		0.001704	765	150818	Heliophilum
	0.002188	1053	2715929	Aurantibacter		0.002636	1053	162291	Planomicrobium		0.001698	762	288793	Salinimonas
	0.002184	1051	1648497	Boseongicola		0.002628	1050	1056	Thiocapsa		0.001693	760	114248	Tepidimonas
	0.002173	1046	390876	Nisaea		0.002621	1047	316612	Methylibium		0.001686	757	1187887	Nitritalea
	0.002167	1043	1653176	Cereibacter		0.002608	1042	198705	Lampropedia		0.001686	757	1433989	Aureicoccus
	0.002165	1042	2661800	Georhizobium		0.002608	1042	1524217	Labilithrix		0.00168	754	73918	Thermaerobacter
	0.002165	1042	2717339	Rhabdaerophilum		0.002606	1041	1398404	Salinihabitans		0.00168	754	1123951	Thalassocella
	0.002161	1040	51366	Salinivibrio		0.002606	1041	1914026	Marimonas		0.001673	751	44013	Polynucleobacter
	0.002161	1040	146784	Bacteriovorax		0.002596	1037	204286	Cobetia		0.001673	751	1573407	Paradevosia
	0.002155	1037	1522056	Flaviflexus		0.002591	1035	184923	Methylocapsa		0.001671	750	1738639	Arcticiflavibacter
	0.002153	1036	40544	Sutterella		0.002591	1035	2174441	Marinicaulis		0.001662	746	660628	Insolitispirillum
	0.002151	1035	1021	Beggiatoa		0.002588	1034	2047740	Rhodosalinus		0.001662	746	759360	Oleibacter
	0.002151	1035	527198	Mariniflexile		0.002586	1033	446680	Eudoraea		0.00166	745	1804663	Haematospirillum
	0.002148	1034	1649457	Homoserinibacter		0.002583	1032	2282523	Methylorubrum		0.001657	744	41273	Tissierella
	0.002136	1028	2795426	Novipirellula		0.002578	1030	177399	Anaerophaga		0.001655	743	1915405	Pseudohoeflea
	0.002132	1026	109262	Halothiobacillus		0.002576	1029	2788933	Alteripontixanthobacter		0.001653	742	28063	Heliobacillus
	0.002132	1026	1314700	Oceanibacterium		0.002568	1026	629	Yersinia		0.001651	741	281915	Curvibacter
	0.002132	1026	1485594	Methyloligella		0.002566	1025	1762932	Algoriella		0.001649	740	4842	Rhizopus
	0.002128	1024	208215	Parvularcula		0.002563	1024	1649470	Minicystis		0.001649	740	1433402	Glycocaulis
	0.002126	1023	119979	Thermithiobacillus		0.002558	1022	747294	Pseudorhodoferax		0.001646	739	219181	Ottowia
	0.002121	1021	2782207	Halpernia		0.002551	1019	2201383	Mangrovicoccus		0.001642	737	65097	Euhalothece
	0.002117	1019	204473	Angulomicrobium		0.002551	1019	2609811	Thermothielavioides		0.00164	736	2782228	Planobacterium
	0.002111	1016	196080	Terasakiella		0.002533	1012	2036017	Consotaella		0.001635	734	202771	Zooshikella
	0.002111	1016	283810	Stackebrandtia		0.002528	1010	455358	Balneola		0.001635	734	2029873	Monaibacterium
	0.002111	1016	644355	Inhella		0.002526	1009	2792293	Pseudopontixanthobacter		0.001633	733	33986	Exiguobacterium
	0.002109	1015	2795777	Maioricimonas		0.002523	1008	79206	Desulfosporosinus		0.001631	732	1866954	Varunaivibrio
	0.002099	1010	85274	Rhodovibrio		0.002523	1008	1400859	Candidatus Contendobacter		0.001631	732	2601681	Edaphocola
	0.002099	1010	389486	Sediminicola		0.002513	1004	85274	Rhodovibrio		0.001626	730	165301	Lentzea
	0.002099	1010	2689591	Stenotrophobium		0.002501	999	1920207	Thermothelomyces		0.001626	730	1400058	Hwanghaeicola
	0.002097	1009	1541670	Methylacidimicrobium		0.002491	995	2705466	Lacisediminimonas		0.001624	729	35812	Roseococcus
	0.002092	1007	33973	Acidobacterium		0.002486	993	51366	Salinivibrio		0.001624	729	2651583	Geomonas (Geobacteraceae)
	0.002092	1007	1193515	Snodgrassella		0.002486	993	1434044	Sinobacterium		0.001622	728	1511750	Jhaorihella
	0.00209	1006	93171	Candidatus Entotheonella		0.002486	993	1905726	Paludifilum		0.001617	726	1434046	Sphingorhabdus
	0.002086	1004	2731402	Antribacter		0.002486	993	2661936	Ferruginivarius		0.001615	725	1640884	Rhodobaculum
	0.002082	1002	365032	Aureispira		0.002481	991	49894	Acetomicrobium		0.001613	724	402649	Actinomycetospora
	0.002076	999	100815	Madurella		0.002481	991	2029873	Monaibacterium		0.001611	723	188143	Enterovibrio
	0.002072	997	257820	Kerstersia		0.002478	990	200903	Paraliobacillus		0.001611	723	704093	Anaerobacillus
	0.002069	996	1637	Listeria		0.002478	990	1204360	Siansivirga		0.001606	721	46466	Halocella
	0.002065	994	504465	Rhodovastum		0.002478	990	1747770	Egibacter		0.001606	721	157226	Jeotgalibacillus
	0.002063	993	2023	Thermoactinomyces		0.002468	986	2368	Arhodomonas		0.001604	720	87171	Natronohydrobacter
	0.002061	992	203522	Longispora		0.002468	986	205889	Albidovulum		0.001602	719	89583	Gluconacetobacter
	0.002057	990	568394	Pseudogulbenkiania		0.002468	986	1132027	Chromatocurvus		0.001593	715	246861	Grimontia
	0.002055	989	441	Gluconobacter		0.002463	984	1664383	Pseudarcicella		0.001593	715	1649510	Variibacter
	0.002055	989	150203	Blastomonas		0.002458	982	74317	Maricaulis		0.001588	713	77674	Paracraurococcus
	0.002055	989	2709666	Pseudolysobacter		0.002448	978	1274351	Kroppenstedtia		0.001582	710	1692042	Sulfurifustis
	0.002051	987	34016	Rhodobium		0.002446	977	360528	Pelagibaca		0.001582	710	1817584	Maliponia
	0.002038	981	230494	Reinekea		0.002446	977	2269381	Mangrovicella		0.001582	710	2661800	Georhizobium
	0.002032	978	59735	Bergeyella		0.002436	973	2044	Pimelobacter		0.00158	709	1341120	Pseudohaliea
	0.002032	978	286729	Alkaliflexus		0.002436	973	1848396	Limibacillus		0.001577	708	1649512	Vulcaniibacterium
	0.00203	977	2718863	Pararobbsia		0.002436	973	2071614	Raineya		0.001577	708	2041017	Quisquiliibacterium
	0.00202	972	184869	Varibaculum		0.002433	972	475	Moraxella		0.001566	703	1914260	Arsenicibacter
	0.00202	972	261963	Kangiella		0.002433	972	90243	Oligella		0.001564	702	393277	Donghicola
	0.002013	969	45667	Halobacillus		0.002433	972	379074	Sediminitomix		0.001559	700	399320	Sphaerochaeta
	0.002011	968	437506	Robiginitomaculum		0.002433	972	1955420	Silicimonas		0.001557	699	93171	Candidatus Entotheonella
	0.002011	968	1914229	Aliidongia		0.002426	969	224455	Hyalangium		0.001555	698	29487	Photorhabdus
	0.002007	966	2004661	Hyphobacterium		0.002426	969	758601	Deinobacterium		0.001555	698	1916646	Ochrovirga
	0.002001	963	85924	Alkalispirillum		0.002426	969	1434002	Falsirhodobacter		0.001555	698	2760873	Tenuifilum
	0.001986	956	397456	Gulbenkiania		0.002426	969	1543704	Niveispirillum		0.001546	694	44471	Microcoleus
	0.001986	956	454159	Kiloniella		0.002426	969	1891915	Actinocrispum		0.001546	694	94008	Thermicanus
	0.001978	952	1649514	Zhizhongheella		0.002423	968	121820	Roseinatronobacter		0.001542	692	228398	Streptacidiphilus
	0.001974	950	58120	Planotetraspora		0.002423	968	355929	Yonghaparkia		0.001542	692	475230	Pullulanibacillus
	0.001972	949	92944	Ketogulonicigenium		0.002421	967	120961	Roseiflexus		0.001539	691	265570	Sulfurovum
	0.00197	948	4830	Mucor		0.002411	963	45667	Halobacillus		0.001539	691	1434000	Eilatimonas
	0.00197	948	1543704	Niveispirillum		0.002411	963	365032	Aureispira		0.001539	691	2603324	Acidibrevibacterium
	0.001959	943	76634	Mycetocola		0.002411	963	451373	Rudanella		0.001533	688	475	Moraxella
	0.001959	943	2211638	Limimaricola		0.002403	960	1649486	Rhizorhabdus		0.001517	681	2282741	Desulfofundulus
	0.001953	940	2269381	Mangrovicella		0.002403	960	1649506	Thermoflavifilum		0.001513	679	1649479	Permianibacter
	0.001951	939	1198243	Rugosimonospora		0.002403	960	2680018	Rhodophyticola		0.001508	677	2063	Kitasatospora
	0.001945	936	57488	Thiorhodococcus		0.002398	958	522	Acidiphilium		0.001508	677	2044848	Siccirubricoccus
	0.001945	936	650341	Leeia		0.002396	957	337004	Microcella		0.001506	676	907202	Rubricoccus
	0.001945	936	1084558	Oceanicoccus		0.002391	955	1344362	Rehaibacterium		0.001504	675	114627	Alkaliphilus
	0.001943	935	647744	Indibacter		0.002386	953	574891	Croceitalea		0.001504	675	1659417	Marinithermofilum
	0.001939	933	85078	Thiococcus		0.002383	952	1021	Beggiatoa		0.001497	672	441	Gluconobacter
	0.001937	932	580880	Amorphus		0.002378	950	1862153	Marinirhabdus		0.001497	672	1209946	Roseicitreum
	0.001937	932	2752546	Denitrobaculum		0.002363	944	190323	Plantibacter		0.001495	671	18	Pelobacter
	0.001934	931	2597258	Candidatus Macondimonas		0.002363	944	1197472	Meridianimaribacter		0.001495	671	2796146	Candidatus Nitrosacidococcus
	0.001934	931	2675229	Peribacillus		0.002353	940	367771	Marinovum		0.00149	669	162027	Haliangium
	0.00193	929	283168	Odoribacter		0.002346	937	157	Treponema		0.001484	666	659427	Sediminimonas
	0.001914	921	44011	Ferrimonas		0.002346	937	1914260	Arsenicibacter		0.001484	666	983507	Ponticoccus
	0.001905	917	187	Aquaspirillum		0.002336	933	359407	Methylotenera		0.001477	663	455433	Pelagicoccus
	0.001897	913	88	Leptothrix		0.002336	933	2676790	Acidimangrovimonas		0.001477	663	1210116	Flavitalea
	0.001891	910	33886	Rathayibacter		0.002333	932	13724	Thiocystis		0.001475	662	349	Zoogloea
	0.001887	908	1386924	Aestuariibaculum		0.002331	931	1314700	Oceanibacterium		0.001475	662	73029	Dechloromonas
	0.001885	907	183669	Macromonas		0.002328	930	120652	Methylocella		0.001473	661	599651	Bermanella
	0.001882	906	866673	Marinifilum		0.002326	929	983507	Ponticoccus		0.00147	660	101	Flectobacillus
	0.00188	905	79206	Desulfosporosinus		0.002326	929	1511694	Thioalbus		0.001468	659	323413	Dokdonella
	0.001868	899	267986	Owenweeksia		0.002321	927	100815	Madurella		0.001466	658	45402	Aquabacter
	0.001855	893	1511649	Mongoliitalea		0.002318	926	1676125	Thermogutta		0.001466	658	497721	Desulfoluna
	0.001851	891	1572860	Hartmannibacter		0.0023	919	1445504	Gynuella		0.001466	658	941338	Bhargavaea
	0.001849	890	85076	Marichromatium		0.002295	917	1209946	Roseicitreum		0.001466	658	2529408	Schaalia
	0.001845	888	1400386	Bythopirellula		0.002285	913	50714	Acidisphaera		0.001466	658	2590586	Histidinibacterium
	0.001845	888	2752545	Exilibacterium		0.002285	913	256818	Gulosibacter		0.001464	657	90243	Oligella
	0.001835	883	308926	Diversispora		0.002283	912	608658	Citreimonas		0.001464	657	2694839	Salinibius
	0.001835	883	695999	Actinophytocola		0.002278	910	265980	Alkalimonas		0.001464	657	2782172	Algicoccus
	0.001835	883	2609811	Thermothielavioides		0.002275	909	565005	Nubsella		0.001461	656	1508451	Polymorphobacter
	0.001833	882	53392	Thiodictyon		0.002275	909	1004300	Hydrotalea		0.001461	656	2689589	Staphylospora
	0.001828	880	81682	Methylovorus		0.002263	904	45247	Leucothrix		0.001457	654	1775685	Limisphaera
	0.001822	877	947567	Litoreibacter		0.002263	904	1114981	Piscinibacter		0.001455	653	1013	Weeksella
	0.001818	875	392735	Uliginosibacterium		0.002263	904	2576890	Nibricoccus		0.001455	653	1152	Pseudanabaena
	0.001816	874	2779867	Actinomortierella		0.00226	903	979650	Haplosporangium		0.001455	653	2782207	Halpernia
	0.001812	872	33981	Kineococcus		0.002253	900	168658	Rhodoblastus		0.001453	652	392733	Terriglobus
	0.001812	872	2766927	Persicimonas		0.002253	900	2715289	Amniculibacterium		0.001453	652	1937972	Bernardetia
	0.00181	871	400060	Paludibacterium		0.002248	898	2800373	Priestia		0.001446	649	392825	Halalkalibacillus
	0.001801	867	1848396	Limibacillus		0.002245	897	34019	Liberibacter		0.001439	646	1647190	Aquibacillus
	0.001795	864	85043	Williamsia		0.002235	893	2680019	Alkalilacustris		0.001437	645	40	Stigmatella
	0.001789	861	28443	Herbidospora		0.002233	892	2662142	Oceanibium		0.001437	645	1829937	Longimonas
	0.001789	861	89583	Gluconacetobacter		0.00223	891	365532	Belnapia		0.001432	643	673534	Plantactinospora
	0.001789	861	2027874	Mongoliimonas		0.002228	890	1649479	Permianibacter		0.00143	642	153232	Oceanicaulis
	0.001787	860	1920207	Thermothelomyces		0.002225	889	1609958	Confluentimicrobium		0.00143	642	195950	Tannerella
	0.001785	859	1229970	Glaciimonas		0.002225	889	2049301	Changchengzhania		0.00143	642	1354809	Keratinibaculum
	0.001772	853	177399	Anaerophaga		0.002218	886	195950	Tannerella		0.00143	642	2038244	Agaribacterium
	0.001772	853	1434050	Zhongshania		0.002215	885	724	Haemophilus		0.001426	640	286729	Alkaliflexus
	0.001764	849	1440132	Modicella		0.002215	885	1023	Microscilla		0.001424	639	37924	Thermocrispum
	0.001762	848	122277	Pectobacterium		0.002215	885	1198243	Rugosimonospora		0.001424	639	1234545	Parasphingopyxis
	0.001762	848	444513	Salibacter		0.002215	885	1400060	Roseibaca		0.001421	638	2289	Desulfobacter
	0.001754	844	2792393	Aquipluma		0.002215	885	1813600	Candidatus Tenderia		0.001421	638	1433300	Alteribacillus
	0.001745	840	1511694	Thioalbus		0.002213	884	2034504	Sulfurivermis		0.001417	636	1511694	Thioalbus
	0.001743	839	129577	Oceanimonas		0.002208	882	87171	Natronohydrobacter		0.001412	634	335927	Thalassobius
	0.001741	838	407217	Aquitalea		0.002205	881	151754	Xenophilus		0.001408	632	316612	Methylibium
	0.001735	835	1775292	Motiliproteus		0.002205	881	203522	Longispora		0.001406	631	1347386	Anaerosalibacter
	0.001725	830	1960290	Pacificimonas		0.002205	881	265976	Serinicoccus		0.001404	630	252965	Mahella
	0.001723	829	1649479	Permianibacter		0.002205	881	1229970	Glaciimonas		0.001401	629	57479	Microvirgula
	0.00172	828	1562	Desulfotomaculum		0.002205	881	2571160	Trinickia		0.001399	628	54066	Xylophilus
	0.001714	825	2756312	Flavimobilis		0.002203	880	101	Flectobacillus		0.001399	628	1792291	Marinagarivorans
	0.001714	825	2780027	Falsigemmobacter		0.0022	879	204446	Zavarzinia		0.001395	626	268408	Rhodovarius
	0.001712	824	90974	Acrocarpospora		0.002195	877	1331730	Chryseoglobus		0.001388	623	85074	Halochromatium
	0.001708	822	2304691	Thermoclostridium		0.00219	875	137583	Thalassomonas		0.001388	623	121820	Roseinatronobacter
	0.001706	821	1649480	Planctopirus		0.00219	875	227864	Cerasibacillus		0.001388	623	1134403	Melioribacter
	0.001702	819	388463	Edaphobacter		0.002188	874	55079	Aneurinibacillus		0.001388	623	2680020	Tautonia
	0.001702	819	508459	Cloacibacillus		0.002188	874	187492	Thalassolituus		0.001383	621	213223	Geothermobacter
	0.0017	818	1827307	Ventosimonas		0.00218	871	2675232	Neobacillus		0.001383	621	1193324	Alkalitalea
	0.001695	816	1608404	Puniceibacterium		0.00217	867	45402	Aquabacter		0.001381	620	453161	Candidatus Nitrotoga
	0.001693	815	2678534	Corticimicrobacter		0.002168	866	454159	Kiloniella		0.001379	619	2201383	Mangrovicoccus
	0.001687	812	2508983	Candidatus Saccharicenans		0.002165	865	288793	Salinimonas		0.001379	619	2282523	Methylorubrum
	0.001683	810	1080193	Hyunsoonleella		0.002165	865	1778653	Sulfuriferula		0.001377	618	303379	Herminiimonas
	0.001683	810	1223303	Humitalea		0.002158	862	810	Chlamydia		0.001377	618	940557	Granulicella
	0.001681	809	379074	Sediminitomix		0.002155	861	240411	Chitinimonas		0.001375	617	32207	Rothia
	0.001679	808	188143	Enterovibrio		0.00215	859	93171	Candidatus Entotheonella		0.00137	615	13724	Thiocystis
	0.001677	807	1333716	Schleiferia		0.002148	858	1263	Ruminococcus		0.001368	614	832	Fibrobacter
	0.001677	807	2650549	Hydrocarboniclastica		0.002148	858	129577	Oceanimonas		0.001368	614	2041181	Caldovatus
	0.001675	806	2806306	Aggregatilinea		0.002145	857	397268	Thiohalomonas		0.001366	613	47054	Dethiosulfovibrio
	0.001668	803	397275	Andreprevotia		0.002135	853	388463	Edaphobacter		0.001366	613	1434021	Motilibacter
	0.001668	803	1659686	Candidatus Nephrothrix		0.00213	851	109262	Halothiobacillus		0.001363	612	146	Spirochaeta
	0.001664	801	111142	Alishewanella		0.002125	849	99479	Tetrasphaera		0.001363	612	767891	Candidatus Puniceispirillum
	0.001662	800	2685927	Tardibacter		0.00212	847	909656	Phocaeicola		0.001361	611	432330	Tumebacillus
	0.00166	799	1518147	Wenyingzhuangia		0.00212	847	1484107	Galbitalea		0.001361	611	2571160	Trinickia
	0.001658	798	71655	Brenneria		0.002115	845	2697	Heliobacterium		0.001359	610	393661	Congregibacter
	0.001656	797	1995	Microtetraspora		0.002115	845	69961	Azomonas		0.001359	610	648802	Rummeliibacillus
	0.001654	796	1068904	Primorskyibacter		0.002115	845	1241326	Rhizomicrobium		0.001357	609	33981	Kineococcus
	0.001652	795	104204	Streptomonospora		0.002115	845	1712422	Euryhalocaulis		0.001357	609	763439	Caenimonas
	0.00165	794	2047735	Mangrovitalea		0.00211	843	113	Gemmata		0.001352	607	43773	Syntrophus
	0.001648	793	2207	Methanosarcina		0.002105	841	106146	Pelistega		0.001352	607	56358	Sandaracinobacter
	0.001644	791	191028	Leisingera		0.002093	836	904708	Arenicella		0.001343	603	1955420	Silicimonas
	0.001637	788	455433	Pelagicoccus		0.002075	829	292636	Thermoflavimicrobium		0.001337	600	933	Thiomicrospira
	0.001635	787	5144	Podospora		0.002075	829	695999	Actinophytocola		0.001334	599	2680018	Rhodophyticola
	0.001635	787	2675231	Mesobacillus		0.002068	826	863253	Marinicella		0.00133	597	1664383	Pseudarcicella
	0.001633	786	55079	Aneurinibacillus		0.002063	824	379070	Gilvibacter		0.001326	595	741759	Tomitella
	0.001627	783	34067	Cycloclasticus		0.00206	823	2039723	Thiomicrorhabdus		0.001326	595	886360	Rudaea
	0.001627	783	863253	Marinicella		0.002058	822	1186	Calothrix		0.001326	595	1738655	Woeseia
	0.001627	783	1654711	Litorivivens		0.00205	819	2675229	Peribacillus		0.001323	594	1508657	Ruminiclostridium
	0.001623	781	1495041	Thermopetrobacter		0.002048	818	1648505	Chiayiivirga		0.001323	594	2712688	Salaquimonas
	0.001621	780	2661936	Ferruginivarius		0.002045	817	1980513	Candidatus Nitrosoglobus		0.001319	592	335058	Pelomonas
	0.001619	779	741759	Tomitella		0.002043	816	1628153	Carboxylicivirga		0.001317	591	99479	Tetrasphaera
	0.001617	778	754249	Luteimicrobium		0.002035	813	1246884	Algimonas		0.001317	591	117156	Actinopolymorpha
	0.001614	777	1287916	Euzebyella		0.002033	812	1637	Listeria		0.001314	590	1648508	Ciceribacter
	0.001612	776	2058174	Antarcticibacterium		0.002033	812	2729624	Planctomonas		0.00131	588	608658	Citreimonas
	0.001606	773	363276	Ktedonobacter		0.002028	810	61653	Methylopila		0.00131	588	633130	Thalassobium
	0.001604	772	102106	Collinsella		0.002013	804	2795782	Botrimarina		0.001308	587	57488	Thiorhodococcus
	0.0016	770	2136118	Candidatus Sulfopaludibacter		0.00201	803	655184	Candidatus Thioglobus		0.001308	587	456492	Saccharibacillus
	0.001598	769	47182	Ascodesmis		0.002008	802	110934	Agreia		0.001306	586	311181	Denitratisoma
	0.001596	768	1743	Propionibacterium		0.002003	800	53357	Intrasporangium		0.001306	586	1759417	Pseudohalocynthiibacter
	0.001596	768	28196	Arcobacter		0.002003	800	1902578	Candidatus Tokpelaia		0.001301	584	429014	Desulfopila
	0.001596	768	53355	Terrabacter		0.00199	795	2590586	Histidinibacterium		0.001297	582	367298	Phycicoccus
	0.001594	767	2211641	Yoonia		0.001988	794	1434037	Rubrivirga		0.001297	582	2662142	Oceanibium
	0.001592	766	2705385	Puteibacter		0.001985	793	1937963	Eisenibacter		0.001292	580	1266053	Algiphilus
	0.00159	765	46238	Entomoplasma		0.001983	792	2653226	Lujinxingia		0.00129	579	28196	Arcobacter
	0.001583	762	53357	Intrasporangium		0.001978	790	233191	Caldilinea		0.00129	579	69965	Macrococcus
	0.001581	761	49277	Psychroserpens		0.001978	790	1914229	Aliidongia		0.00129	579	471798	Shimazuella
	0.001581	761	1970195	Ancylomarina		0.001975	789	404	Methylobacillus		0.00129	579	2036021	Agarilytica
	0.001581	761	2681566	Thermaurantimonas		0.001975	789	390250	Labedella		0.001285	577	1021	Beggiatoa
	0.001579	760	2712688	Salaquimonas		0.001973	788	89583	Gluconacetobacter		0.001285	577	119541	Rhodobaca
	0.001577	759	1111	Porphyrobacter		0.001968	786	2782207	Halpernia		0.001285	577	1844015	Pontivivens
	0.001577	759	2060722	Labilibaculum		0.001965	785	191767	Plesiocystis		0.001283	576	136099	Knoellia
	0.001575	758	1165076	Imtechella		0.001963	784	2795774	Polystyrenella		0.001277	573	413	Methylococcus
	0.001573	757	159075	Acremonium		0.001958	782	387095	Maribius		0.001277	573	810	Chlamydia
	0.001569	755	2792299	Calidifontibacillus		0.001958	782	459520	Neptuniibacter		0.001277	573	437504	Granulosicoccus
	0.001567	754	356797	Neomegalonema		0.001953	780	16	Methylophilus		0.001277	573	2730923	Roseicella
	0.001563	752	1191515	Ornithinibacter		0.001953	780	65502	Cryptosporangium		0.00127	570	2747	Carnobacterium
	0.001556	749	1401161	Sodiomyces		0.001953	780	175304	Lentibacillus		0.00127	570	2714737	Alienimonas
	0.001554	748	85074	Halochromatium		0.001948	778	162027	Haliangium		0.001268	569	391952	Aquincola
	0.001554	748	1663717	Herbinix		0.001938	774	1541670	Methylacidimicrobium		0.001268	569	1295327	Croceicoccus
	0.001552	747	846	Oxalobacter		0.001935	773	2044848	Siccirubricoccus		0.001265	568	1400060	Roseibaca
	0.001552	747	1268272	Paraperlucidibaca		0.001933	772	122277	Pectobacterium		0.001265	568	1579505	Rubripirellula
	0.001552	747	2478349	Indioceanicola		0.001925	769	1269	Micrococcus		0.001259	565	2811435	Candidatus Ordinivivax
	0.00155	746	1091044	Elstera		0.001925	769	2792393	Aquipluma		0.00125	561	34067	Cycloclasticus
	0.00155	746	1187887	Nitritalea		0.001923	768	762551	Jejuia		0.001248	560	459520	Neptuniibacter
	0.001548	745	224455	Hyalangium		0.00192	767	1649513	Youngimonas		0.001245	559	2715289	Amniculibacterium
	0.001548	745	282132	Candidatus Protochlamydia		0.00192	767	2005380	Mariniblastus		0.001243	558	198705	Lampropedia
	0.001548	745	944321	Soonwooa		0.001915	765	458032	Chloracidobacterium		0.001241	557	64001	Nevskia
	0.001548	745	1692042	Sulfurifustis		0.001915	765	2282741	Desulfofundulus		0.001241	557	1602338	Emcibacter
	0.001544	743	1055692	Chitinolyticbacter		0.001912	764	1795363	Dinghuibacter		0.001239	556	62100	Candidatus Endobugula
	0.001544	743	2682228	Tepidiforma		0.00191	763	283168	Odoribacter		0.001236	555	404	Methylobacillus
	0.001533	738	124224	Brackiella		0.00191	763	1236218	Melghirimyces		0.001236	555	2603319	Chachezhania
	0.001531	737	114627	Alkaliphilus		0.00191	763	1649466	Marinicauda		0.001234	554	58842	Sagittula
	0.001525	734	626119	Ruania		0.00191	763	2803301	Poriferisphaera		0.001232	553	745	Pasteurella
	0.001523	733	1209327	Flavivirga		0.00189	755	2147	Acholeplasma		0.001232	553	2040486	Gellertiella
	0.001519	731	1372	Planococcus		0.00189	755	2680004	Protaetiibacter		0.00123	552	89523	Rubrimonas
	0.001519	731	1649465	Luteibaculum		0.00188	751	2603319	Chachezhania		0.001228	551	28033	Sulfobacillus
	0.001517	730	221279	Candidatus Competibacter		0.001875	749	187144	Caldithrix		0.001228	551	1155738	Moorea
	0.001517	730	659428	Marivita		0.001867	746	1572860	Hartmannibacter		0.001223	549	1920251	Antricoccus
	0.001517	730	1121254	Hamadaea		0.001867	746	2731450	Limnoglobus		0.001221	548	84565	Sodalis
	0.001515	729	635	Edwardsiella		0.001862	744	2330	Halanaerobium		0.001214	545	1434024	Natronoflexus
	0.001513	728	5973	Halteria		0.001862	744	50709	Acidocella		0.001214	545	1775424	Nioella
	0.001513	728	2682247	Pseudorivibacter		0.001862	744	79808	Coniochaeta		0.001212	544	1549126	Desulfatiglans
	0.001506	725	2799491	Antrihabitans		0.00186	743	352450	Simplicispira		0.001207	542	106146	Pelistega
	0.001504	724	42308	Hypoxylon		0.00186	743	453161	Candidatus Nitrotoga		0.001203	540	299261	Tateyamaria
	0.0015	722	2813803	Luteithermobacter		0.00186	743	1707752	Hanstruepera		0.001203	540	1853226	Salinivenus
	0.001498	721	596707	Sinomonas		0.001855	741	265718	Aquimonas		0.001196	537	518753	Luteolibacter
	0.001498	721	1129544	Rhizophagus		0.001847	738	201096	Alicycliphilus		0.001196	537	1604279	Cribrihabitans
	0.001496	720	970	Selenomonas		0.00184	735	2796146	Candidatus Nitrosacidococcus		0.001194	536	196079	Oceanobacter
	0.001496	720	59740	Persicobacter		0.001837	734	28443	Herbidospora		0.001192	535	32636	Halothermothrix
	0.001496	720	67572	Psychromonas		0.001835	733	2700084	Urechidicola		0.00119	534	416212	Ferrovum
	0.001494	719	1269	Micrococcus		0.001832	732	1931200	Marinibacterium		0.001185	532	2717339	Rhabdaerophilum
	0.001494	719	1649486	Rhizorhabdus		0.001827	730	441	Gluconobacter		0.001181	530	635	Edwardsiella
	0.00149	717	29907	Sporothrix		0.001822	728	202771	Zooshikella		0.001181	530	1203	Scytonema
	0.00149	717	156885	Thioflavicoccus		0.00182	727	2031119	Jiulongibacter		0.001181	530	39773	Methylomicrobium
	0.001488	716	1649501	Tangfeifania		0.00182	727	2795781	Aeoliella		0.001181	530	56688	Halorubrum
	0.001486	715	1742993	Pseudarthrobacter		0.001817	726	2680022	Deminuibacter		0.001181	530	1073531	Mycolicibacter
	0.001486	715	2710870	Allorhizocola		0.001815	725	2071980	Pararheinheimera		0.001179	529	599653	Tropicibacter
	0.001484	714	1602338	Emcibacter		0.00181	723	1107	Chloroflexus		0.001176	528	151754	Xenophilus
	0.001477	711	29487	Photorhabdus		0.00181	723	90974	Acrocarpospora		0.001176	528	415014	Proteiniborus
	0.001477	711	1434009	Homoserinimonas		0.001805	721	2370	Xylella		0.001174	527	1101	Prosthecochloris
	0.001471	708	1579505	Rubripirellula		0.001805	721	1647181	Allonocardiopsis		0.001174	527	2174441	Marinicaulis
	0.001467	706	1434034	Pricia		0.001795	717	33981	Kineococcus		0.001172	526	367771	Marinovum
	0.001461	703	66848	Desulfonatronum		0.001792	716	50056	Marinosulfonomonas		0.001167	524	378210	Methyloversatilis
	0.001461	703	85273	Rhodothalassium		0.001792	716	336277	Roseicyclus		0.001163	522	34019	Liberibacter
	0.001461	703	2803845	Usitatibacter		0.00179	715	1759396	Marivivens		0.001163	522	44000	Caldicellulosiruptor
	0.001459	702	1434049	Thermophagus		0.001787	714	40374	Scopulariopsis		0.001163	522	76634	Mycetocola
	0.001454	700	188907	Oleispira		0.001785	713	29574	Taylorella		0.001163	522	255204	Pseudoclavibacter
	0.001452	699	1937999	Hugenholtzia		0.001777	710	377315	Mariprofundus		0.001163	522	351195	Salimicrobium
	0.00145	698	2795605	Aureliella		0.001767	706	1324129	Pseudenhygromyxa		0.001161	521	1197472	Meridianimaribacter
	0.001448	697	397268	Thiohalomonas		0.001762	704	378210	Methyloversatilis		0.001161	521	1223303	Humitalea
	0.001448	697	2772525	Putridiphycobacter		0.001755	701	1502941	Pleionea		0.001156	519	1546255	Mumia
	0.001444	695	906	Megasphaera		0.001752	700	599651	Bermanella		0.001156	519	2018663	Marinisporobacter
	0.001438	692	1506553	Lachnoclostridium		0.001745	697	574347	Modicisalibacter		0.001154	518	655184	Candidatus Thioglobus
	0.001436	691	762641	Muriicola		0.001745	697	1511750	Jhaorihella		0.00115	516	253183	Myceligenerans
	0.001436	691	1546255	Mumia		0.001742	696	582472	Wohlfahrtiimonas		0.00115	516	265976	Serinicoccus
	0.001436	691	1915401	Roseitalea		0.00174	695	2780027	Falsigemmobacter		0.001147	515	1158296	Poseidonocella
	0.001436	691	2058169	Vicingus		0.001735	693	1849718	Labilibacter		0.001145	514	2676790	Acidimangrovimonas
	0.001434	690	465	Tatlockia		0.001732	692	425	Methylosinus		0.001141	512	45989	Methanoculleus
	0.001432	689	2807511	Humisphaera		0.00173	691	84593	Verrucosispora		0.001141	512	54304	Planktothrix
	0.001427	687	1263978	Candidatus Endolissoclinum		0.001725	689	186188	Xylanimonas		0.001141	512	2683599	Paraoceanicella
	0.001427	687	2039723	Thiomicrorhabdus		0.001722	688	2304693	Pseudoclostridium		0.001138	511	1860196	Pseudobacter
	0.001411	679	263066	Malikia		0.00172	687	2795776	Calycomorphotria		0.001134	509	1433986	Actibacterium
	0.001411	679	885864	Jeongeupia		0.001717	686	356797	Neomegalonema		0.001132	508	1538468	Povalibacter
	0.001409	678	4828	Absidia		0.001715	685	1121254	Hamadaea		0.001132	508	1924101	Numidum
	0.001407	677	33055	Candidatus Kinetoplastibacterium		0.001707	682	59282	Blastochloris		0.001132	508	2795973	Stieleria
	0.001407	677	2304693	Pseudoclostridium		0.001705	681	2710870	Allorhizocola		0.00113	507	137583	Thalassomonas
	0.001396	672	5073	Penicillium		0.0017	679	196080	Terasakiella		0.001127	506	162171	Magnetococcus
	0.001394	671	157591	Sterolibacterium		0.0017	679	468938	Cerasicoccus		0.001127	506	1775694	Ichthyenterobacterium
	0.001394	671	2201383	Mangrovicoccus		0.001682	672	541	Zymomonas		0.001125	505	59735	Bergeyella
	0.00139	669	599651	Bermanella		0.001682	672	33986	Exiguobacterium		0.001125	505	65551	Meiothermus
	0.00139	669	2490452	Serpentinomonas		0.001677	670	1434025	Neiella		0.001125	505	2795780	Symmachiella
	0.001388	668	402649	Actinomycetospora		0.001677	670	2045098	Puia		0.001123	504	2813803	Luteithermobacter
	0.001386	667	561555	Zhouia		0.001672	668	367298	Phycicoccus		0.001118	502	215579	Schlegelella
	0.001384	666	265976	Serinicoccus		0.001672	668	1937999	Hugenholtzia		0.001118	502	1649642	Oleiagrimonas
	0.001384	666	1433990	Aureivirga		0.00167	667	376488	Halotalea		0.001114	500	416916	Aggregatibacter
	0.001382	665	217063	Oleomonas		0.00167	667	656899	Schlesneria		0.001112	499	129957	Carboxydothermus
	0.001382	665	1472344	Basilea		0.00167	667	1091044	Elstera		0.001112	499	466152	Singulisphaera
	0.001382	665	2035811	Pseudodesulfovibrio		0.00167	667	1914244	Krasilnikoviella		0.001112	499	1804994	Longimicrobium
	0.001373	661	633130	Thalassobium		0.001665	665	59735	Bergeyella		0.001109	498	2295	Desulfobacterium
	0.001373	661	1920241	Aliikangiella		0.001662	664	209	Helicobacter		0.001109	498	83660	Desulfonispora
	0.001373	661	2678539	Paracnuella		0.001662	664	886360	Rudaea		0.001109	498	85072	Allochromatium
	0.001371	660	61593	Thiorhodovibrio		0.00166	663	2175957	Ruficoccus		0.001109	498	85076	Marichromatium
	0.001371	660	1940136	Tibeticola		0.001657	662	85924	Alkalispirillum		0.001107	497	59	Vitreoscilla
	0.001371	660	1945896	Vitiosangium		0.001657	662	2047735	Mangrovitalea		0.001107	497	195964	Asanoa
	0.001369	659	74317	Maricaulis		0.001652	660	1742993	Pseudarthrobacter		0.001105	496	363276	Ktedonobacter
	0.001369	659	573139	Shimia		0.001652	660	2807415	Urbifossiella		0.001103	495	397268	Thiohalomonas
	0.001369	659	745410	Gallaecimonas		0.00165	659	1538466	Rhizocola		0.001103	495	1220599	Phaeovibrio
	0.001369	659	1751872	Lacimicrobium		0.00165	659	2478349	Indioceanicola		0.001101	494	795750	Ignavibacterium
	0.001367	658	830	Butyrivibrio		0.00165	659	2491136	Candidatus Viridilinea		0.001101	494	1849530	Oblitimonas
	0.001367	658	881616	Herbiconiux		0.001642	656	28033	Sulfobacillus		0.001098	493	1849	Actinopolyspora
	0.001363	656	2797878	Pareuzebyella		0.001637	654	71655	Brenneria		0.001098	493	244364	Methylohalobius
	0.001361	655	458032	Chloracidobacterium		0.001637	654	153232	Oceanicaulis		0.001096	492	500577	Nesiotobacter
	0.001359	654	1232	Nitrosovibrio		0.001635	653	1064	Rhodocyclus		0.001094	491	59740	Persicobacter
	0.001357	653	29548	Rhodothermus		0.001625	649	391952	Aquincola		0.001094	491	92944	Ketogulonicigenium
	0.001353	651	683756	Kinneretia		0.001622	648	1152	Pseudanabaena		0.001094	491	689697	Salisaeta
	0.001348	649	168470	Laribacter		0.00162	647	221279	Candidatus Competibacter		0.001094	491	2045098	Puia
	0.001342	646	153232	Oceanicaulis		0.00162	647	1775694	Ichthyenterobacterium		0.001092	490	1400133	Allobacillus
	0.001342	646	1158296	Poseidonocella		0.001615	645	2029	Kibdelosporangium		0.001089	489	2029	Kibdelosporangium
	0.00134	645	660514	Novispirillum		0.001615	645	58120	Planotetraspora		0.001089	489	58050	Moritella
	0.00134	645	911113	Bryobacter		0.001612	644	1775685	Limisphaera		0.001089	489	321315	Sphaerisporangium
	0.00134	645	1434021	Motilibacter		0.001612	644	2661806	Solirhodobacter		0.001087	488	1742989	Glutamicibacter
	0.001338	644	1070	Rhodopila		0.001607	642	402649	Actinomycetospora		0.001085	487	90974	Acrocarpospora
	0.001336	643	1906945	Parageobacillus		0.001607	642	1453544	Tahibacter		0.001078	484	85924	Alkalispirillum
	0.001332	641	5800	Eimeria		0.001605	641	57488	Thiorhodococcus		0.001078	484	695999	Actinophytocola
	0.00133	640	1152	Pseudanabaena		0.001605	641	1537406	Bacterioplanes		0.001078	484	1445504	Gynuella
	0.00133	640	1124625	Stakelama		0.001605	641	1649480	Planctopirus		0.001076	483	36853	Desulfitobacterium
	0.00133	640	1207070	Oceaniovalibus		0.001605	641	1649481	Pseudodonghicola		0.001074	482	583	Proteus
	0.001328	639	832	Fibrobacter		0.0016	639	1755825	Egicoccus		0.001072	481	2795777	Maioricimonas
	0.001328	639	191767	Plesiocystis		0.001597	638	244364	Methylohalobius		0.001069	480	202746	Sulfurimonas
	0.001326	638	216851	Faecalibacterium		0.001595	637	1433402	Glycocaulis		0.001069	480	1762932	Algoriella
	0.001326	638	288018	Yeosuana		0.001592	636	474995	Ophiocordyceps		0.001065	478	984996	Mobilicoccus
	0.001326	638	623276	Maritalea		0.001577	630	18	Pelobacter		0.001063	477	182402	Rubritepida
	0.001324	637	447678	Ekhidna		0.001577	630	286729	Alkaliflexus		0.001063	477	377315	Mariprofundus
	0.001324	637	1329200	Fictibacillus		0.00157	627	136099	Knoellia		0.001063	477	1609233	Acidithrix
	0.001324	637	1470577	Paenirhodobacter		0.001567	626	34016	Rhodobium		0.001063	477	2800686	Tsuneonella
	0.001321	636	84593	Verrucosispora		0.001565	625	44	Melittangium		0.00106	476	33886	Rathayibacter
	0.001321	636	500614	Desmospora		0.001565	625	2766734	Faecalibacter		0.00106	476	187492	Thalassolituus
	0.001321	636	1501226	Romboutsia		0.001562	624	2027863	Paraphaeobacter		0.00106	476	2307285	Flavipsychrobacter
	0.001313	632	1914234	Fimbriiglobus		0.00156	623	1558474	Oceanococcus		0.001058	475	1141978	Candidatus Magnetomorum
	0.001313	632	1929135	Halofilum		0.001557	622	1995	Microtetraspora		0.001056	474	1730	Eubacterium
	0.001311	631	96492	Frigoribacterium		0.001557	622	157932	Paucimonas		0.001056	474	57739	Vogesella
	0.001307	629	2697	Heliobacterium		0.001555	621	832	Fibrobacter		0.001056	474	380240	Candidatus Brocadia
	0.001307	629	1538466	Rhizocola		0.001555	621	292713	Silanimonas		0.001056	474	907364	Phytohabitans
	0.001303	627	649462	Gracilimonas		0.001555	621	1817584	Maliponia		0.001054	473	1519373	Amphiplicatus
	0.001303	627	1813600	Candidatus Tenderia		0.001552	620	178898	Carboxydocella		0.001054	473	2039723	Thiomicrorhabdus
	0.001303	627	2795979	Posidoniimonas		0.001545	617	596707	Sinomonas		0.001054	473	2690159	Anaerohalosphaera
	0.001294	623	2299	Desulfosarcina		0.001545	617	2136118	Candidatus Sulfopaludibacter		0.001054	473	2723776	Lichenihabitans
	0.001292	622	414878	Catenulispora		0.001542	616	433838	Pseudoxanthobacter		0.001052	472	392332	Geoalkalibacter
	0.001292	622	2676790	Acidimangrovimonas		0.00154	615	970	Selenomonas		0.001052	472	1502941	Pleionea
	0.001292	622	2747271	Calidithermus		0.00154	615	1929135	Halofilum		0.001047	470	340096	Tuberibacillus
	0.00129	621	40840	Succiniclasticum		0.001537	614	85074	Halochromatium		0.001045	469	387095	Maribius
	0.00129	621	1400054	Allocatelliglobosispora		0.001537	614	432330	Tumebacillus		0.001045	469	512381	Acidisoma
	0.001288	620	5529	Metarhizium		0.001537	614	2024965	Dictyobacter		0.001043	468	53	Nannocystis
	0.001286	619	33874	Catenuloplanes		0.001532	612	2375	Sporomusa		0.00104	467	848	Fusobacterium
	0.001284	618	1023	Microscilla		0.001532	612	2529408	Schaalia		0.001038	466	256818	Gulosibacter
	0.001284	618	2800373	Priestia		0.001529	611	2762384	Breznakibacter		0.001034	464	13159	Mycoplana
	0.001282	617	2295	Desulfobacterium		0.001527	610	53	Nannocystis		0.001034	464	1283313	Alloprevotella
	0.001282	617	335927	Thalassobius		0.001527	610	1742977	Tepidicaulis		0.001034	464	1784836	Fermentimonas
	0.001282	617	1400062	Tranquillimonas		0.001524	609	1341120	Pseudohaliea		0.001027	461	292637	Seinonella
	0.001278	615	745	Pasteurella		0.001524	609	1400058	Hwanghaeicola		0.001027	461	1649470	Minicystis
	0.001276	614	289244	Xylanimicrobium		0.001524	609	1508657	Ruminiclostridium		0.00102	458	1268272	Paraperlucidibaca
	0.001274	613	1649466	Marinicauda		0.001517	606	1263978	Candidatus Endolissoclinum		0.00102	458	2172823	Sansalvadorimonas
	0.001274	613	1779136	Bradymonas		0.001514	605	85072	Allochromatium		0.001018	457	1125	Microcystis
	0.001274	613	2795973	Stieleria		0.001514	605	388745	Puniceicoccus		0.001016	456	203470	Tepidiphilus
	0.001272	612	2678887	Oleisolibacter		0.001509	603	933	Thiomicrospira		0.001014	455	88	Leptothrix
	0.00127	611	904708	Arenicella		0.001504	601	576341	Halovibrio		0.001009	453	2222	Methanothrix
	0.00127	611	1974209	Rhodohalobacter		0.001499	599	600332	Zavarzinella		0.001007	452	1114981	Piscinibacter
	0.001261	607	1742986	Fluviicoccus		0.001499	599	660514	Novispirillum		0.001007	452	2034504	Sulfurivermis
	0.001257	605	416212	Ferrovum		0.001499	599	1259734	Compostimonas		0.001	449	204037	Dickeya
	0.001257	605	661182	Perlucidibaca		0.001494	597	196013	Caldimonas		0.000998	448	513557	Syntrophorhabdus
	0.001255	604	667112	Lutispora		0.001492	596	1654787	Thiopseudomonas		0.000998	448	2800678	Alteraurantiacibacter
	0.001255	604	1274363	Polycyclovorans		0.001492	596	2034765	Massilibacteroides		0.000996	447	1324129	Pseudenhygromyxa
	0.001253	603	45247	Leucothrix		0.001489	595	1654931	Crenobacter		0.000994	446	249523	Aestuariibacter
	0.001253	603	204286	Cobetia		0.001487	594	2207	Methanosarcina		0.000994	446	1742993	Pseudarthrobacter
	0.001253	603	429014	Desulfopila		0.001487	594	2125985	Neptunicella		0.000994	446	1960290	Pacificimonas
	0.001253	603	2651583	Geomonas (Geobacteraceae)		0.001484	593	318147	Paucibacter		0.000991	445	48463	Prosthecobacter
	0.001251	602	332162	Candidatus Solibacter		0.001482	592	1198	Phormidium		0.000991	445	53945	Octadecabacter
	0.001245	599	34037	Rahnella		0.001482	592	311181	Denitratisoma		0.000991	445	159345	Roseibacterium
	0.001245	599	1172191	Catenovulum		0.001479	591	1844498	Halovulum		0.000991	445	261825	Agarivorans
	0.001245	599	1434002	Falsirhodobacter		0.001474	589	1333716	Schleiferia		0.000989	444	74032	Antarctobacter
	0.001238	596	1186	Calothrix		0.001472	588	35812	Roseococcus		0.000989	444	747294	Pseudorhodoferax
	0.001238	596	512381	Acidisoma		0.001472	588	1036719	Verticillium		0.000989	444	1221209	Methylomarinum
	0.001238	596	1769726	Niveibacterium		0.001472	588	2682228	Tepidiforma		0.000989	444	1689250	Gorillibacterium
	0.001234	594	29909	Tolypocladium		0.001469	587	1101	Prosthecochloris		0.000982	441	1931200	Marinibacterium
	0.001232	593	572511	Blautia		0.001467	586	2651583	Geomonas (Geobacteraceae)		0.000976	438	35753	Dactylosporangium
	0.001226	590	904	Acidaminococcus		0.001454	581	2211635	Cognatishimia		0.000974	437	1578	Lactobacillus
	0.001226	590	459520	Neptuniibacter		0.001454	581	2605940	Hwanghaeella		0.000974	437	240236	Woodsholea
	0.001222	588	157932	Paucimonas		0.001454	581	2714751	Lichenibacterium		0.000974	437	414878	Catenulispora
	0.001222	588	1612198	Asinibacterium		0.001454	581	2730923	Roseicella		0.000967	434	200670	Crenothrix
	0.001222	588	1742974	Pyruvatibacter		0.001452	580	75683	Balneatrix		0.000962	432	150203	Blastomonas
	0.00122	587	1849718	Labilibacter		0.001452	580	2613960	Pseudopuniceibacterium		0.000962	432	2035811	Pseudodesulfovibrio
	0.001218	586	43356	Kutzneria		0.001449	579	202949	Thermanaeromonas		0.00096	431	360528	Pelagibaca
	0.001216	585	74721	Stachybotrys		0.001449	579	1434014	Lentibacter		0.000958	430	159191	Nodularia
	0.001213	584	3052	Chlamydomonas		0.001442	576	1406885	Aliiglaciecola		0.000958	430	1848399	Crassaminicella
	0.001213	584	1433992	Chitinivorax		0.001439	575	44471	Microcoleus		0.000956	429	572511	Blautia
	0.001209	582	45234	Cordyceps		0.001437	574	2299	Desulfosarcina		0.000954	428	2304687	Petroclostridium
	0.001209	582	585890	Chitiniphilus		0.001437	574	1577779	Phaeocystidibacter		0.000954	428	2661806	Solirhodobacter
	0.001205	580	169133	Citricoccus		0.001434	573	1743	Propionibacterium		0.000949	426	361607	Patulibacter
	0.001203	579	1055323	Aeribacillus		0.001434	573	285105	Tepidimicrobium		0.000949	426	2491136	Candidatus Viridilinea
	0.001199	577	1354494	Phialemoniopsis		0.001429	571	429014	Desulfopila		0.000947	425	28884	Hydrogenovibrio
	0.001199	577	1649279	Epibacterium		0.001424	569	1434005	Fontimonas		0.000947	425	146784	Bacteriovorax
	0.001193	574	1658781	Aliiroseovarius		0.001419	567	1434019	Mameliella		0.000945	424	198251	Candidatus Pelagibacter
	0.001186	571	1649485	Pustulibacterium		0.001417	566	146	Spirochaeta		0.000945	424	1611681	Mucinivorans
	0.001186	571	2661806	Solirhodobacter		0.001414	565	437504	Granulosicoccus		0.000945	424	2717700	Phragmitibacter
	0.001184	570	2029	Kibdelosporangium		0.001414	565	1775424	Nioella		0.00094	422	118	Planctomyces
	0.001182	569	455358	Balneola		0.001412	564	155415	Monosporascus		0.00094	422	53357	Intrasporangium
	0.001178	567	48558	Pyricularia		0.001409	563	433923	Pseudacidovorax		0.00094	422	2778525	Profundibacter
	0.001178	567	1132027	Chromatocurvus		0.001409	563	1193503	Gilliamella		0.000938	421	188907	Oleispira
	0.001172	564	490828	Lutimaribacter		0.001409	563	1617886	Thiogranum		0.000938	421	2610842	Siculibacillus
	0.00117	563	1198	Phormidium		0.001404	561	1232	Nitrosovibrio		0.000938	421	2795979	Posidoniimonas
	0.001166	561	1558474	Oceanococcus		0.001404	561	1341118	Luminiphilus		0.000936	420	178898	Carboxydocella
	0.001161	559	2077	Sporolactobacillus		0.001404	561	1849530	Oblitimonas		0.000933	419	112902	Propionispora
	0.001161	559	1122284	Pseudoteredinibacter		0.001402	560	203697	Derxia		0.000931	418	1274363	Polycyclovorans
	0.001157	557	65496	Actinoalloteichus		0.001402	560	2750657	Pontiella		0.000931	418	2804231	Lederbergia
	0.001155	556	34098	Blattabacterium		0.001394	557	1827478	Youhaiella		0.000929	417	1425377	Haloechinothrix
	0.001155	556	1206748	Nitrolancea		0.001392	556	186475	Kouleothrix		0.000927	416	162491	Oerskovia
	0.001155	556	2174441	Marinicaulis		0.001389	555	1485594	Methyloligella		0.000922	414	99906	Alkalibacterium
	0.001153	555	85073	Thermochromatium		0.001384	553	83766	Propionivibrio		0.000922	414	289239	Roseisalinus
	0.001151	554	228972	Xylanibacterium		0.001384	553	2489367	Candidatus Cyclonatronum		0.00092	413	362865	Sandarakinorhabdus
	0.001151	554	1121251	Cucumibacter		0.001379	551	28219	Brachymonas		0.00092	413	1313115	Magnetovibrio
	0.001151	554	2665910	Ulvibacterium		0.001379	551	574559	Hellea		0.000913	410	504465	Rhodovastum
	0.001149	553	1433997	Diaminobutyricimonas		0.001374	549	585890	Chitiniphilus		0.000911	409	50	Chondromyces
	0.001147	552	2045416	Oceanihabitans		0.001369	547	65047	Mitsuaria		0.000911	409	5052	Aspergillus
	0.001147	552	2047740	Rhodosalinus		0.001369	547	1156568	Methylovirgula		0.000911	409	34000	Acidomonas
	0.001145	551	44258	Caloramator		0.001369	547	1860196	Pseudobacter		0.000911	409	1495041	Thermopetrobacter
	0.001145	551	379065	Caldalkalibacillus		0.001369	547	2712688	Salaquimonas		0.000911	409	2675233	Metabacillus
	0.001145	551	633413	Pseudozobellia		0.001367	546	93681	Roseateles		0.000904	406	29574	Taylorella
	0.001143	550	42232	Spirilliplanes		0.001367	546	1433989	Aureicoccus		0.000902	405	96492	Frigoribacterium
	0.001143	550	1911577	Oryzomicrobium		0.001362	544	1167830	Litorimonas		0.000902	405	445670	Thiohalophilus
	0.001143	550	2066435	Arboricoccus		0.001362	544	1579476	Candidatus Chloroploca		0.000902	405	1706036	Gemmatirosa
	0.001141	549	1676651	Limnochorda		0.001359	543	1730	Eubacterium		0.0009	404	2723	Hirschia
	0.001137	547	1936111	Fuerstia		0.001359	543	331971	Thalassobacillus		0.0009	404	53365	Catellatospora
	0.001134	546	1738655	Woeseia		0.001359	543	1424614	Thermoactinospora		0.0009	404	1649475	Paludibaculum
	0.001132	545	377315	Mariprofundus		0.001357	542	1562565	Pyrinomonas		0.0009	404	1813600	Candidatus Tenderia
	0.00113	544	1519373	Amphiplicatus		0.001357	542	2600304	Baekduia		0.0009	404	1988031	Candidatus Promineofilum
	0.00113	544	1649505	Thermocatellispora		0.001354	541	1029631	Amnibacterium		0.000898	403	459532	Terribacillus
	0.001128	543	76632	Thermobacillus		0.001352	540	119979	Thermithiobacillus		0.000898	403	1649463	Lentilitoribacter
	0.001126	542	37991	Xylaria		0.001342	536	65496	Actinoalloteichus		0.000896	402	1649454	Glaciihabitans
	0.001126	542	1121253	Catelliglobosispora		0.001339	535	1073531	Mycolicibacter		0.000893	401	1070	Rhodopila
	0.001124	541	1577779	Phaeocystidibacter		0.001334	533	265570	Sulfurovum		0.000893	401	53355	Terrabacter
	0.001122	540	2784	Porphyra		0.001332	532	53634	Acidimicrobium		0.000893	401	1148163	Paralcaligenes
	0.001122	540	2039220	Croceivirga		0.001329	531	1740	Thermodesulfobacterium		0.000893	401	1940143	Dankookia
	0.00112	539	36853	Desulfitobacterium		0.001329	531	5973	Halteria		0.000891	400	65502	Cryptosporangium
	0.001118	538	1628153	Carboxylicivirga		0.001327	530	363276	Ktedonobacter		0.000884	397	2748674	Zhaonella
	0.001116	537	49184	Kineosporia		0.001327	530	1258570	Profundibacterium		0.000884	397	2813804	Paremcibacter
	0.001116	537	1775705	Frigidibacter		0.001324	529	41273	Tissierella		0.000882	396	224458	Pyxidicoccus
	0.001114	536	1266053	Algiphilus		0.001324	529	94008	Thermicanus		0.000882	396	2676233	Sphingosinithalassobacter
	0.001112	535	146	Spirochaeta		0.001322	528	289239	Roseisalinus		0.00088	395	65504	Virgisporangium
	0.00111	534	212744	Rugamonas		0.001319	527	364316	Verminephrobacter		0.00088	395	84756	Beutenbergia
	0.00111	534	1433995	Cruoricaptor		0.001317	526	1640884	Rhodobaculum		0.00088	395	2136118	Candidatus Sulfopaludibacter
	0.001107	533	933	Thiomicrospira		0.001314	525	1945896	Vitiosangium		0.000878	394	42	Cystobacter
	0.001105	532	256319	Chlorobaculum		0.001312	524	1005038	Fimbriimonas		0.000876	393	356797	Neomegalonema
	0.001103	531	1647	Erysipelothrix		0.001312	524	1193324	Alkalitalea		0.000876	393	1902578	Candidatus Tokpelaia
	0.001101	530	1934947	Immundisolibacter		0.001312	524	2051044	Tuwongella		0.000873	392	162289	Peptoniphilus
	0.001101	530	2045060	Methyloterricola		0.001307	522	1849551	Cephaloticoccus		0.000871	391	1572663	Chishuiella
	0.001099	529	896	Desulfococcus		0.001304	521	2077	Sporolactobacillus		0.000871	391	1911565	Marispirochaeta
	0.001099	529	660628	Insolitispirillum		0.001304	521	42232	Spirilliplanes		0.000867	389	830	Butyrivibrio
	0.001099	529	2731450	Limnoglobus		0.001302	520	1007	Saprospira		0.000867	389	400947	Deefgea
	0.001097	528	336276	Olleya		0.001299	519	1329200	Fictibacillus		0.000867	389	2685905	Salicibibacter
	0.001095	527	1849	Actinopolyspora		0.001297	518	28884	Hydrogenovibrio		0.000862	387	780	Rickettsia
	0.001095	527	1424614	Thermoactinospora		0.001297	518	2211637	Flavimaricola		0.000862	387	1654931	Crenobacter
	0.001095	527	2807415	Urbifossiella		0.001292	516	568394	Pseudogulbenkiania		0.00086	386	1558474	Oceanococcus
	0.001091	525	1649487	Rhizorhapis		0.001289	515	1206748	Nitrolancea		0.000858	385	1163	Anabaena
	0.001089	524	2605940	Hwanghaeella		0.001287	514	2813803	Luteithermobacter		0.000855	384	1935184	Vaginella
	0.001087	523	1912216	Cutibacterium		0.001284	513	332162	Candidatus Solibacter		0.000855	384	2718863	Pararobbsia
	0.001085	522	1193503	Gilliamella		0.001284	513	1085622	Propioniciclava		0.000853	383	33973	Acidobacterium
	0.001083	521	187144	Caldithrix		0.001282	512	417293	Lentimonas		0.000853	383	511678	Aliivibrio
	0.00108	520	2051044	Tuwongella		0.001282	512	2211636	Cognatiyoonia		0.000851	382	1383070	Brevifollis
	0.001074	517	1433402	Glycocaulis		0.001279	511	1913444	Candidatus Thiodiazotropha		0.000851	382	2493629	Minwuia
	0.001072	516	81461	Thermanaerovibrio		0.001279	511	1934947	Immundisolibacter		0.000849	381	1032526	Pedosphaera
	0.001068	514	1843210	Anaerocolumna		0.001279	511	2027529	Cumulibacter		0.000849	381	2666130	Candidatus Methanofastidiosum
	0.001066	513	2137425	Novimethylophilus		0.001277	510	633130	Thalassobium		0.000847	380	160674	Raoultella
	0.001064	512	5605	Saitoella		0.001277	510	2597258	Candidatus Macondimonas		0.000847	380	256846	Lentisphaera
	0.001064	512	366580	Bowmanella		0.001274	509	188907	Oleispira		0.000842	378	361050	Rubritalea
	0.001062	511	204037	Dickeya		0.001272	508	780	Rickettsia		0.00084	377	467084	Candidatus Symbiothrix
	0.00106	510	44471	Microcoleus		0.001272	508	392733	Terriglobus		0.000838	376	233189	Anaerolinea
	0.00106	510	503005	Dasania		0.001269	507	1744881	Sulfuricaulis		0.000833	374	2060	Tsukamurella
	0.001058	509	848	Fusobacterium		0.001264	505	43773	Syntrophus		0.000833	374	1341118	Luminiphilus
	0.001058	509	58050	Moritella		0.001264	505	1400054	Allocatelliglobosispora		0.000831	373	168694	Salinispora
	0.001056	508	43773	Syntrophus		0.001262	504	33874	Catenuloplanes		0.000831	373	1760987	Methylomagnum
	0.001053	507	439698	Pseudosporangium		0.001262	504	53355	Terrabacter		0.000829	372	1433997	Diaminobutyricimonas
	0.001053	507	600332	Zavarzinella		0.001262	504	1602338	Emcibacter		0.000829	372	2781897	Lichenicoccus
	0.001051	506	655184	Candidatus Thioglobus		0.001254	501	2295	Desulfobacterium		0.000827	371	240411	Chitinimonas
	0.001051	506	2795774	Polystyrenella		0.001254	501	2804673	Cypionkella		0.000824	370	202949	Thermanaeromonas
	0.001049	505	162289	Peptoniphilus		0.001252	500	745153	Umboniibacter		0.000824	370	1643958	Roseiarcus
	0.001049	505	2804673	Cypionkella		0.001249	499	3052	Chlamydomonas		0.000824	370	1649481	Pseudodonghicola
	0.001045	503	44260	Moorella		0.001249	499	66848	Desulfonatronum		0.000818	367	178440	Opitutus
	0.001043	502	511745	Methylacidiphilum		0.001247	498	414878	Catenulispora		0.000818	367	650341	Leeia
	0.001043	502	1907535	Candidatus Thiosymbion		0.001247	498	2679899	Thalassorhabdomicrobium		0.000811	364	262	Francisella
	0.001039	500	1434010	Jatrophihabitans		0.001247	498	2803850	Mammaliicoccus		0.000811	364	50056	Marinosulfonomonas
	0.001039	500	1652133	Halobacteriovorax		0.001242	496	1433995	Cruoricaptor		0.000809	363	390988	Actinocatenispora
	0.001037	499	1425377	Haloechinothrix		0.001239	495	1827307	Ventosimonas		0.000809	363	2758906	Entomomonas
	0.001033	497	1754	Thermoanaerobacter		0.001237	494	196078	Pseudospirillum		0.000806	362	1269	Micrococcus
	0.001031	496	2747	Carnobacterium		0.001237	494	1519373	Amphiplicatus		0.000806	362	696745	Alkalibaculum
	0.001031	496	131079	Limnobacter		0.001237	494	2035811	Pseudodesulfovibrio		0.000804	361	100883	Coprobacillus
	0.001031	496	244127	Anaerotruncus		0.001234	493	393661	Congregibacter		0.000804	361	165812	Sporanaerobacter
	0.001031	496	1644102	Flavicella		0.001234	493	1544982	Mizugakiibacter		0.000804	361	518755	Roseibacillus
	0.001031	496	2036011	Limibaculum		0.001232	492	58050	Moritella		0.000804	361	1400386	Bythopirellula
	0.001029	495	52784	Anaerofilum		0.001232	492	1330545	Lelliottia		0.000802	360	2740558	Lacisediminihabitans
	0.001029	495	200903	Paraliobacillus		0.001229	491	445670	Thiohalophilus		0.0008	359	167375	Cyanobium
	0.001026	494	551208	Chitinilyticum		0.001229	491	1476424	Arenitalea		0.0008	359	256319	Chlorobaculum
	0.001026	494	653686	Wenxinia		0.001229	491	1979191	Inordinaticella		0.0008	359	1229970	Glaciimonas
	0.001026	494	2047745	Oceaniglobus		0.001229	491	2137425	Novimethylophilus		0.0008	359	2066475	Parendozoicomonas
	0.001024	493	5948	Stylonychia		0.001227	490	159345	Roseibacterium		0.000793	356	191767	Plesiocystis
	0.001024	493	36048	Tuber		0.001224	489	46466	Halocella		0.000793	356	1159323	Macellibacteroides
	0.001022	492	481178	Seohaeicola		0.001224	489	188143	Enterovibrio		0.000791	355	83766	Propionivibrio
	0.00102	491	2706948	Aureibaculum		0.001224	489	1649474	Nibribacter		0.000791	355	1617805	Amylibacter
	0.001018	490	70774	Hydrogenophilus		0.001222	488	146784	Bacteriovorax		0.000789	354	768669	Thermogemmatispora
	0.001016	489	5115	Cryphonectria		0.001222	488	416212	Ferrovum		0.000789	354	1634037	Desulfoplanes
	0.001016	489	311207	Gaetbulibacter		0.001219	487	66862	Ammoniphilus		0.000786	353	2335	Thermotoga
	0.001016	489	1434044	Sinobacterium		0.001219	487	2211639	Pseudaestuariivita		0.000786	353	1712422	Euryhalocaulis
	0.001014	488	60496	Thielaviopsis		0.001214	485	43356	Kutzneria		0.000784	352	1754	Thermoanaerobacter
	0.001014	488	599653	Tropicibacter		0.001214	485	2027874	Mongoliimonas		0.000782	351	1743	Propionibacterium
	0.001012	487	1123951	Thalassocella		0.001212	484	146918	Salinibacter		0.000782	351	40136	Oligotropha
	0.00101	486	28033	Sulfobacillus		0.001207	482	397275	Andreprevotia		0.000782	351	596707	Sinomonas
	0.00101	486	204474	Dichotomicrobium		0.001207	482	1820341	Crenalkalicoccus		0.00078	350	881616	Herbiconiux
	0.001008	485	2109346	Parvibium		0.001204	481	204037	Dickeya		0.00078	350	1870884	Clostridioides
	0.000999	481	300264	Silvimonas		0.001204	481	2803845	Usitatibacter		0.000778	349	1494427	Tepidibacillus
	0.000999	481	1434000	Eilatimonas		0.001202	480	1573407	Paradevosia		0.000778	349	2320199	Abyssibacter
	0.000999	481	2795781	Aeoliella		0.001199	479	2661844	Fluviibacterium		0.000775	348	203522	Longispora
	0.000997	480	413496	Cronobacter		0.001194	477	198251	Candidatus Pelagibacter		0.000771	346	29298	Planobispora
	0.000995	479	146935	Azovibrio		0.001187	474	1649475	Paludibaculum		0.000771	346	373053	Calditerricola
	0.000993	478	1101	Prosthecochloris		0.001184	473	1203	Scytonema		0.000771	346	1541822	Pseudophaeobacter
	0.000993	478	65412	Phaeoacremonium		0.001184	473	5144	Podospora		0.000769	345	243627	Hydrocarboniphaga
	0.000993	478	1217414	Sediminihabitans		0.001179	471	1541822	Pseudophaeobacter		0.000769	345	1217101	Haloactinopolyspora
	0.000991	477	1508657	Ruminiclostridium		0.001179	471	1916646	Ochrovirga		0.000769	345	1524217	Labilithrix
	0.000989	476	2562805	Natronospirillum		0.001177	470	2760873	Tenuifilum		0.000766	344	898	Desulfomicrobium
	0.000987	475	2282740	Desulfallas		0.001174	469	160674	Raoultella		0.000766	344	66831	Facklamia
	0.000983	473	393277	Donghicola		0.001172	468	5094	Talaromyces		0.000766	344	169133	Citricoccus
	0.000981	472	1578	Lactobacillus		0.001169	467	119541	Rhodobaca		0.000766	344	689760	Planosporangium
	0.000979	471	32257	Kingella		0.001169	467	232523	Hylemonella		0.000766	344	862261	Caldanaerobius
	0.000977	470	29331	Amphibacillus		0.001169	467	1470577	Paenirhodobacter		0.000766	344	1193503	Gilliamella
	0.000977	470	190972	Sedimentibacter		0.001169	467	1572663	Chishuiella		0.000766	344	2795377	Pelagovum
	0.000977	470	1235438	Snuella		0.001169	467	2038697	Williamwhitmania		0.000764	343	65047	Mitsuaria
	0.000977	470	2795782	Botrimarina		0.001167	466	1914234	Fimbriiglobus		0.000764	343	102106	Collinsella
	0.000974	469	841	Roseburia		0.001164	465	650341	Leeia		0.000764	343	2767879	Companilactobacillus
	0.000974	469	941338	Bhargavaea		0.001159	463	212744	Rugamonas		0.000762	342	1937999	Hugenholtzia
	0.000974	469	1747770	Egibacter		0.001157	462	77674	Paracraurococcus		0.00076	341	158483	Cedecea
	0.000972	468	191373	Pelotomaculum		0.001154	461	1857014	Tamilnaduibacter		0.000757	340	43356	Kutzneria
	0.000972	468	2038280	Robbsia		0.001154	461	2036011	Limibaculum		0.000757	340	1775705	Frigidibacter
	0.00097	467	1609233	Acidithrix		0.001149	459	85076	Marichromatium		0.000757	340	2004797	Luteitalea
	0.000968	466	83174	Valsa		0.001144	457	513557	Syntrophorhabdus		0.000755	339	896	Desulfococcus
	0.000966	465	1367968	Sinosporangium		0.001144	457	1860077	Sulfuriflexus		0.000753	338	1400859	Candidatus Contendobacter
	0.000966	465	1649463	Lentilitoribacter		0.001141	456	1738639	Arcticiflavibacter		0.000751	337	637	Arsenophonus
	0.000966	465	2811435	Candidatus Ordinivivax		0.001141	456	1769726	Niveibacterium		0.000751	337	1000999	Acidipila
	0.000964	464	352449	Giesbergeria		0.001139	455	1042323	Pacificibacter		0.000749	336	221279	Candidatus Competibacter
	0.000964	464	556178	Humibacillus		0.001139	455	1649463	Lentilitoribacter		0.000749	336	283810	Stackebrandtia
	0.000962	463	380240	Candidatus Brocadia		0.001136	454	236756	Candidatus Scalindua		0.000746	335	776	Coxiella
	0.000962	463	400947	Deefgea		0.001136	454	1970191	Salinivirga		0.000744	334	133925	Olsenella
	0.000962	463	1499082	Sulfurisoma		0.001136	454	2005371	Mangrovihabitans		0.000744	334	317661	Quadrisphaera
	0.00096	462	453850	Joostella		0.001129	451	1434010	Jatrophihabitans		0.00074	332	581	Morganella
	0.00096	462	1914449	Rugosibacter		0.001129	451	1546255	Mumia		0.00074	332	3052	Chlamydomonas
	0.000958	461	574697	Butyricimonas		0.001129	451	2713642	Methylicorpusculum		0.000737	331	2733	Symbiobacterium
	0.000956	460	387658	Marixanthomonas		0.001126	450	146936	Azonexus		0.000737	331	364409	Granulibacter
	0.000956	460	476278	Thiohalospira		0.001124	449	1961799	Lacunisphaera		0.000737	331	1649474	Nibribacter
	0.000956	460	1283313	Alloprevotella		0.001121	448	29487	Photorhabdus		0.000737	331	1979191	Inordinaticella
	0.000954	459	1433999	Domibacillus		0.001121	448	2656920	Fertoebacter		0.000737	331	2582836	Desulfohalovibrio
	0.000952	458	1813601	Pseudoroseicyclus		0.001119	447	1266053	Algiphilus		0.000737	331	2800679	Altericroceibacterium
	0.00095	457	1125	Microcystis		0.001116	446	596495	Sciscionella		0.000735	330	2737	Vagococcus
	0.00095	457	289201	Pontibacillus		0.001114	445	1195526	Gryllotalpicola		0.000735	330	58108	Actinocorallia
	0.00095	457	665568	Paraoerskovia		0.001111	444	58108	Actinocorallia		0.000733	329	1348508	Roseimicrobium
	0.00095	457	2760873	Tenuifilum		0.001111	444	1632778	Diaminobutyricibacter		0.000733	329	2742598	Limosilactobacillus
	0.000947	456	2375	Sporomusa		0.001111	444	2028344	Ereboglobus		0.000731	328	186829	Agitococcus
	0.000947	456	1882917	Pajaroellobacter		0.001109	443	2320199	Abyssibacter		0.000728	327	43988	Cyanothece
	0.000945	455	75683	Balneatrix		0.001104	441	1578	Lactobacillus		0.000726	326	100715	Chloroherpeton
	0.000945	455	1395977	Aidingimonas		0.001104	441	1425377	Haloechinothrix		0.000726	326	945733	Hyella
	0.000941	453	5157	Ceratocystis		0.001099	439	2222	Methanothrix		0.000726	326	1330547	Kosakonia
	0.000939	452	2330	Halanaerobium		0.001099	439	34102	Sphaerotilus		0.000726	326	1508537	Kallotenue
	0.000939	452	1184606	Austwickia		0.001099	439	427925	Dethiobacter		0.000724	325	397864	Barnesiella
	0.000935	450	392733	Terriglobus		0.001096	438	131079	Limnobacter		0.000722	324	1190	Fischerella
	0.000935	450	986106	Acidiferrobacter		0.001096	438	1541445	Candidatus Phaeomarinobacter		0.000722	324	46468	Orenia
	0.000935	450	1755825	Egicoccus		0.001091	436	2778525	Profundibacter		0.00072	323	222991	Alkanindiges
	0.000933	449	1047	Chromatium		0.001089	435	89523	Rubrimonas		0.00072	323	292636	Thermoflavimicrobium
	0.000931	448	780	Rickettsia		0.001089	435	217063	Oleomonas		0.000717	322	364316	Verminephrobacter
	0.000931	448	518754	Persicirhabdus		0.001086	434	1434021	Motilibacter		0.000715	321	113	Gemmata
	0.000929	447	1434037	Rubrivirga		0.001084	433	1185408	Defluviitalea		0.000715	321	76632	Thermobacillus
	0.000927	446	44	Melittangium		0.001084	433	1937972	Bernardetia		0.000715	321	1400055	Murinocardiopsis
	0.000927	446	2703874	Geomonas (Comamonadaceae)		0.001076	430	36853	Desulfitobacterium		0.000713	320	1392997	Candidatus Methanoperedens
	0.000923	444	315422	Palleronia		0.001076	430	392332	Geoalkalibacter		0.000713	320	2759736	Lacticaseibacillus
	0.000923	444	1738645	Caproiciproducens		0.001074	429	2060	Tsukamurella		0.000711	319	28219	Brachymonas
	0.000918	442	1792303	Sphaerimonospora		0.001074	429	762296	Methylovulum		0.000711	319	39716	Paulinella
	0.000916	441	171003	Caloranaerobacter		0.001074	429	1433992	Chitinivorax		0.000711	319	1778653	Sulfuriferula
	0.000916	441	349312	Krasilnikovia		0.001071	428	2335	Thermotoga		0.000706	317	16	Methylophilus
	0.000916	441	1617886	Thiogranum		0.001071	428	28196	Arcobacter		0.000706	317	1573	Clavibacter
	0.000916	441	2758906	Entomomonas		0.001071	428	61593	Thiorhodovibrio		0.000706	317	400060	Paludibacterium
	0.000914	440	2590586	Histidinibacterium		0.001071	428	392735	Uliginosibacterium		0.000706	317	666508	Phycisphaera
	0.000914	440	2653226	Lujinxingia		0.001071	428	427753	Humibacter		0.000706	317	1434002	Falsirhodobacter
	0.000912	439	202771	Zooshikella		0.001071	428	2689591	Stenotrophobium		0.000706	317	1470577	Paenirhodobacter
	0.000912	439	1502941	Pleionea		0.001069	427	1758230	Corticibacter		0.000702	315	49184	Kineosporia
	0.00091	438	397864	Barnesiella		0.001069	427	1903336	Balneicella		0.0007	314	72173	Citromicrobium
	0.000906	436	467084	Candidatus Symbiothrix		0.001064	425	111782	Tolypothrix		0.0007	314	718013	Thermasporomyces
	0.000904	435	1649454	Glaciihabitans		0.001064	425	332518	Halospina		0.0007	314	1759371	Inmirania
	0.000902	434	1085622	Propioniciclava		0.001064	425	2282743	Desulfohalotomaculum		0.0007	314	1795639	Aquisalinus
	0.0009	433	162291	Planomicrobium		0.001061	424	511745	Methylacidiphilum		0.0007	314	2768738	Spartinivicinus
	0.0009	433	1742990	Paeniglutamicibacter		0.001059	423	986106	Acidiferrobacter		0.000697	313	233191	Caldilinea
	0.000898	432	579	Kluyvera		0.001059	423	1604279	Cribrihabitans		0.000695	312	1121	Aphanothece
	0.000898	432	34100	Filibacter		0.001056	422	1121253	Catelliglobosispora		0.000695	312	1357	Lactococcus
	0.000898	432	42054	Chromohalobacter		0.001056	422	2083206	Tritonibacter		0.000695	312	155977	Acaryochloris
	0.000898	432	351094	Paucisalibacillus		0.001054	421	1129544	Rhizophagus		0.000695	312	186188	Xylanimonas
	0.000898	432	437504	Granulosicoccus		0.001046	418	1742990	Paeniglutamicibacter		0.000695	312	2661811	Longirhabdus
	0.000898	432	513557	Syntrophorhabdus		0.001046	418	2718863	Pararobbsia		0.000693	311	643949	Ferrithrix
	0.000898	432	2812019	Pseudocnuella		0.001044	417	1303912	Desulfatitalea		0.000693	311	2597258	Candidatus Macondimonas
	0.000896	431	43947	Tolumonas		0.001044	417	1861843	Terasakiispira		0.000693	311	2676755	Croceibacterium
	0.000896	431	140106	Neonectria		0.001041	416	776	Coxiella		0.000691	310	39948	Dialister
	0.000896	431	340070	Criblamydia		0.001041	416	939	Hydrogenobacter		0.000691	310	57665	Sulfurospirillum
	0.000896	431	1938335	Sulfuritortus		0.001039	415	292637	Seinonella		0.000691	310	367188	Haladaptatus
	0.000896	431	2029873	Monaibacterium		0.001039	415	1643958	Roseiarcus		0.000691	310	1647173	Acetobacteroides
	0.000893	430	1676125	Thermogutta		0.001036	414	2289	Desulfobacter		0.000688	309	28895	Thermoanaerobacterium
	0.000893	430	1903336	Balneicella		0.001036	414	574697	Butyricimonas		0.000688	309	2807511	Humisphaera
	0.000891	429	157226	Jeotgalibacillus		0.001036	414	1649510	Variibacter		0.000684	307	117999	Denitrovibrio
	0.000891	429	1278221	Auraticoccus		0.001036	414	1652133	Halobacteriovorax		0.000684	307	172900	Victivallis
	0.000891	429	2603324	Acidibrevibacterium		0.001034	413	1218803	Metallibacterium		0.000684	307	2024965	Dictyobacter
	0.000889	428	84565	Sodalis		0.001029	411	1784836	Fermentimonas		0.000684	307	2750657	Pontiella
	0.000887	427	133925	Olsenella		0.001026	410	370735	Zhihengliuella		0.000682	306	1206748	Nitrolancea
	0.000887	427	230666	Chitinibacter		0.001024	409	213223	Geothermobacter		0.000682	306	1434029	Pelagimonas
	0.000883	425	83400	Roseospirillum		0.001016	406	380240	Candidatus Brocadia		0.000679	305	906	Megasphaera
	0.000883	425	2795783	Pirellulimonas		0.001016	406	661182	Perlucidibaca		0.000679	305	1535192	Desulfocarbo
	0.000881	424	1775685	Limisphaera		0.001014	405	309512	Dinoroseobacter		0.000677	304	1998	Planomonospora
	0.000881	424	2689590	Stagnimonas		0.001009	403	1120752	Nodosilinea		0.000677	304	44258	Caloramator
	0.000879	423	186191	Marinithermus		0.001009	403	1988031	Candidatus Promineofilum		0.000677	304	2767886	Levilactobacillus
	0.000879	423	369400	Flaviramulus		0.001009	403	2681566	Thermaurantimonas		0.000675	303	187	Aquaspirillum
	0.000879	423	1042315	Armatimonas		0.001006	402	741759	Tomitella		0.000675	303	375673	Paraferrimonas
	0.000877	422	1007	Saprospira		0.001004	401	5529	Metarhizium		0.000671	301	236756	Candidatus Scalindua
	0.000877	422	1535231	Altibacter		0.001004	401	261825	Agarivorans		0.000671	301	2731450	Limnoglobus
	0.000875	421	35721	Parasitella		0.001001	400	88	Leptothrix		0.000668	300	2678539	Paracnuella
	0.000873	420	983507	Ponticoccus		0.001001	400	81461	Thermanaerovibrio		0.000666	299	1005722	Phormidesmis
	0.000873	420	1005038	Fimbriimonas		0.001001	400	2813804	Paremcibacter		0.000666	299	1096776	Flexivirga
	0.000873	420	1937972	Bernardetia		0.000994	397	1017280	Pseudoflavonifractor		0.000666	299	1548510	Microbacter
	0.000871	419	184431	Coprinopsis		0.000994	397	2813041	Vannielia		0.000666	299	2756134	Paenactinomyces
	0.000869	418	435913	Fodinicola		0.000991	396	2747	Carnobacterium		0.000664	298	2735	Verrucomicrobium
	0.000869	418	1341120	Pseudohaliea		0.000991	396	1217101	Haloactinopolyspora		0.000664	298	2799491	Antrihabitans
	0.000869	418	2038697	Williamwhitmania		0.000986	394	2066435	Arboricoccus		0.000662	297	745153	Umboniibacter
	0.000866	417	58842	Sagittula		0.000984	393	317661	Quadrisphaera		0.000662	297	1649486	Rhizorhabdus
	0.000866	417	2680018	Rhodophyticola		0.000981	392	2784	Porphyra		0.000662	297	2483368	Sedimentisphaera
	0.000864	416	28895	Thermoanaerobacterium		0.000981	392	2036025	Pontibacterium		0.000659	296	33951	Acetobacterium
	0.000864	416	69965	Macrococcus		0.000979	391	499228	Tepidanaerobacter		0.000659	296	1755829	Ichthyobacterium
	0.000864	416	1505664	Gottschalkia		0.000976	390	862	Syntrophomonas		0.000657	295	204451	Pseudocaedibacter
	0.000864	416	2714737	Alienimonas		0.000976	390	2737	Vagococcus		0.000657	295	318147	Paucibacter
	0.000862	415	620	Shigella		0.000974	389	360239	Tepidicella		0.000657	295	565005	Nubsella
	0.000862	415	337004	Microcella		0.000974	389	1502725	Effusibacillus		0.000657	295	1230698	Marisediminicola
	0.000862	415	1017280	Pseudoflavonifractor		0.000971	388	407217	Aquitalea		0.000651	292	85043	Williamsia
	0.00086	414	28884	Hydrogenovibrio		0.000969	387	830	Butyrivibrio		0.000651	292	580596	Butyricicoccus
	0.00086	414	72173	Citromicrobium		0.000969	387	43947	Tolumonas		0.000651	292	904708	Arenicella
	0.00086	414	1579315	Halocynthiibacter		0.000969	387	2678887	Oleisolibacter		0.000648	291	2689591	Stenotrophobium
	0.00086	414	2680019	Alkalilacustris		0.000966	386	2812019	Pseudocnuella		0.000648	291	2810357	Jinshanibacter
	0.000858	413	317661	Quadrisphaera		0.000964	385	1227948	Sphingomicrobium		0.000646	290	28443	Herbidospora
	0.000856	412	42360	Daldinia		0.000964	385	1840207	Dissulfurirhabdus		0.000646	290	35800	Nitrospina
	0.000854	411	1844498	Halovulum		0.000961	384	42308	Hypoxylon		0.000646	290	81416	Methanofollis
	0.000852	410	5094	Talaromyces		0.000961	384	233099	Ectothiorhodosinus		0.000646	290	476278	Thiohalospira
	0.000852	410	1870884	Clostridioides		0.000959	383	1125	Microcystis		0.000646	290	2756312	Flavimobilis
	0.00085	409	1000999	Acidipila		0.000959	383	1163	Anabaena		0.000642	288	1218	Prochlorococcus
	0.00085	409	2338561	Pelagivirga		0.000959	383	32207	Rothia		0.000642	288	171163	Halosimplex
	0.00085	409	2692417	Ktedonosporobacter		0.000959	383	1434000	Eilatimonas		0.000642	288	2806306	Aggregatilinea
	0.000848	408	758601	Deinobacterium		0.000956	382	2683599	Paraoceanicella		0.000639	287	1193515	Snodgrassella
	0.000848	408	1096776	Flexivirga		0.000954	381	5073	Penicillium		0.000639	287	1553903	Oligoflexus
	0.000848	408	1343556	Hazenella		0.000954	381	116071	Micropruina		0.000639	287	2613960	Pseudopuniceibacterium
	0.000846	407	96	Gallionella		0.000954	381	154346	Thiorhodospira		0.000637	286	267408	Arsenicicoccus
	0.000844	406	57479	Microvirgula		0.000954	381	373053	Calditerricola		0.000635	285	51196	Syntrophobotulus
	0.000844	406	154346	Thiorhodospira		0.000954	381	2045060	Methyloterricola		0.000635	285	116071	Micropruina
	0.000844	406	159345	Roseibacterium		0.000951	380	504465	Rhodovastum		0.000635	285	420644	Piscibacillus
	0.000844	406	1433986	Actibacterium		0.000951	380	1434029	Pelagimonas		0.000635	285	2750082	Candidatus Stahlbacteria
	0.000844	406	2675102	Aestuariisphingobium		0.000951	380	2610842	Siculibacillus		0.000633	284	644355	Inhella
	0.000839	404	2100741	Oleiharenicola		0.000949	379	896	Desulfococcus		0.000633	284	1472699	Algisphaera
	0.000839	404	2709686	Novosphingopyxis		0.000949	379	32014	Iodobacter		0.000628	282	1195766	Planktotalea
	0.000837	403	496496	Viridibacillus		0.000949	379	35836	Desulfacinum		0.000628	282	2661844	Fluviibacterium
	0.000837	403	2315418	Candidatus Sumerlaea		0.000946	378	1659686	Candidatus Nephrothrix		0.000626	281	1433992	Chitinivorax
	0.000835	402	2949	Symbiodinium		0.000946	378	1844015	Pontivivens		0.000626	281	2014233	Thaumasiovibrio
	0.000833	401	898	Desulfomicrobium		0.000944	377	40566	Actinosynnema		0.000624	280	1348911	Coprobacter
	0.000833	401	857334	Candidatus Dactylopiibacterium		0.000944	377	349312	Krasilnikovia		0.000624	280	1926659	Mediterranea
	0.000833	401	1647175	Aestuariispira		0.000944	377	2795784	Pseudobythopirellula		0.000624	280	1932705	Iningainema
	0.000833	401	2582840	Desulfocurvibacter		0.000941	376	320933	Salinibacillus		0.000624	280	2767892	Secundilactobacillus
	0.000831	400	2717	Cardiobacterium		0.000941	376	456492	Saccharibacillus		0.000622	279	1995	Microtetraspora
	0.000831	400	35750	Sporichthya		0.000941	376	1649457	Homoserinibacter		0.000622	279	82978	Budvicia
	0.000831	400	1193324	Alkalitalea		0.000941	376	2603325	Aliishimia		0.000622	279	218204	Garciella
	0.000831	400	1868329	Xanthomarina		0.000939	375	29526	Syntrophobacter		0.000622	279	265980	Alkalimonas
	0.000827	398	2706524	Rariglobus		0.000939	375	155196	Fulvimonas		0.000622	279	768650	Thermosporothrix
	0.000825	397	112987	Neochlamydia		0.000939	375	157591	Sterolibacterium		0.000619	278	1258570	Profundibacterium
	0.000823	396	1810932	Planktosalinus		0.000931	372	29909	Tolypocladium		0.000619	278	1936111	Fuerstia
	0.000821	395	1243	Leuconostoc		0.000931	372	34037	Rahnella		0.000619	278	2005380	Mariniblastus
	0.000821	395	28263	Arcanobacterium		0.000929	371	127	Isosphaera		0.000617	277	2211636	Cognatiyoonia
	0.000821	395	1541818	Sedimentitalea		0.000929	371	29907	Sporothrix		0.000617	277	2661818	Saliniradius
	0.000819	394	2160	Methanobacterium		0.000929	371	162171	Magnetococcus		0.000617	277	2766734	Faecalibacter
	0.000819	394	1760987	Methylomagnum		0.000929	371	941338	Bhargavaea		0.000617	277	2780027	Falsigemmobacter
	0.000817	393	765413	Pelagicola		0.000929	371	2768738	Spartinivicinus		0.000615	276	405552	Haloactinospora
	0.000814	392	447237	Frondihabitans		0.000926	370	202746	Sulfurimonas		0.00061	274	496496	Viridibacillus
	0.000814	392	1817584	Maliponia		0.000926	370	475960	Bellilinea		0.00061	274	661182	Perlucidibaca
	0.000812	391	768669	Thermogemmatispora		0.000926	370	2758103	Candidatus Manganitrophus		0.000606	272	1099	Pelodictyon
	0.00081	390	2172	Methanobrevibacter		0.000926	370	2787008	Thermogemmata		0.000606	272	154346	Thiorhodospira
	0.00081	390	190323	Plantibacter		0.000924	369	13	Dictyoglomus		0.000606	272	204473	Angulomicrobium
	0.00081	390	1052105	Purpureocillium		0.000924	369	167375	Cyanobium		0.000606	272	1608457	Aestuariivita
	0.00081	390	2656920	Fertoebacter		0.000924	369	1506553	Lachnoclostridium		0.000604	271	690565	Serinibacter
	0.000806	388	2126281	Mycolicibacillus		0.000924	369	2792299	Calidifontibacillus		0.000604	271	1775176	Corallincola
	0.000804	387	541	Zymomonas		0.000921	368	34098	Blattabacterium		0.000604	271	1913444	Candidatus Thiodiazotropha
	0.000804	387	1774131	Hydrobacter		0.000921	368	768669	Thermogemmatispora		0.000604	271	2690160	Limihaloglobus
	0.000804	387	2795779	Rosistilla		0.000921	368	1326739	Calderihabitans		0.000602	270	862	Syntrophomonas
	0.000802	386	713	Actinobacillus		0.000916	366	400060	Paludibacterium		0.000602	270	497726	Nitrososphaera
	0.000802	386	116071	Micropruina		0.000916	366	1170227	Candidatus Methylomirabilis		0.000602	270	656899	Schlesneria
	0.0008	385	233099	Ectothiorhodosinus		0.000914	365	204474	Dichotomicrobium		0.000602	270	1184396	Mesotoga
	0.000798	384	32207	Rothia		0.000914	365	944321	Soonwooa		0.000602	270	1759396	Marivivens
	0.000798	384	82802	Trichococcus		0.000911	364	53392	Thiodictyon		0.000597	268	713	Actinobacillus
	0.000796	383	71666	Waddlia		0.000911	364	482460	Sediminibacillus		0.000597	268	81682	Methylovorus
	0.000796	383	120212	Subtercola		0.000911	364	1742986	Fluviicoccus		0.000597	268	336830	Arsukibacterium
	0.000796	383	390250	Labedella		0.000909	363	45669	Salinicoccus		0.000597	268	342943	Sinobaca
	0.000796	383	1640884	Rhodobaculum		0.000909	363	266808	Thalassobacter		0.000597	268	1434023	Natranaerovirga
	0.000796	383	1649488	Rivicola		0.000909	363	2709666	Pseudolysobacter		0.000597	268	1774131	Hydrobacter
	0.000792	381	74032	Antarctobacter		0.000906	362	33071	Gloeobacter		0.000597	268	1827307	Ventosimonas
	0.000792	381	500577	Nesiotobacter		0.000906	362	1132856	Rasamsonia		0.000595	267	82986	Tatumella
	0.00079	380	511678	Aliivibrio		0.000906	362	1774278	Aquimixticola		0.000595	267	1434047	Spinactinospora
	0.00079	380	2804231	Lederbergia		0.000906	362	1884449	Salipaludibacillus		0.00059	265	63132	Geitlerinema
	0.000785	378	124426	Ustilaginoidea		0.000904	361	179	Leptospirillum		0.00059	265	223785	Hydrogenimonas
	0.000781	376	267408	Arsenicicoccus		0.000904	361	200670	Crenothrix		0.000588	264	63742	Natrialba
	0.000781	376	1445504	Gynuella		0.000904	361	268408	Rhodovarius		0.000588	264	762296	Methylovulum
	0.000779	375	69959	Rhodospira		0.000901	360	583	Proteus		0.000588	264	1143004	Methyloferula
	0.000779	375	2814446	Roseiconus		0.000901	360	85078	Thiococcus		0.000588	264	1246884	Algimonas
	0.000775	373	32067	Leptotrichia		0.000899	359	413496	Cronobacter		0.000588	264	1659686	Candidatus Nephrothrix
	0.000775	373	36922	Diaporthe		0.000899	359	439698	Pseudosporangium		0.000588	264	1826864	Candidatus Nitrosocosmicus
	0.000775	373	2709671	Saezia		0.000899	359	471826	Candidatus Desulforudis		0.000588	264	2137425	Novimethylophilus
	0.000773	372	946234	Flavonifractor		0.000899	359	1354494	Phialemoniopsis		0.000586	263	64	Herpetosiphon
	0.000773	372	1914443	Allostreptomyces		0.000899	359	1401161	Sodiomyces		0.000586	263	501022	Glaciibacter
	0.000771	371	167375	Cyanobium		0.000899	359	1434030	Phytomonospora		0.000586	263	1784953	Sediminivirga
	0.000771	371	186829	Agitococcus		0.000896	358	898	Desulfomicrobium		0.000584	262	1868323	Candidatus Thermochlorobacter
	0.000771	371	2793122	Vallicoccus		0.000894	357	114627	Alkaliphilus		0.000581	261	34037	Rahnella
	0.000769	370	1891915	Actinocrispum		0.000894	357	1494958	Pseudogracilibacillus		0.000581	261	2051044	Tuwongella
	0.000769	370	2173855	Marinitenerispora		0.000894	357	1647175	Aestuariispira		0.000579	260	2172	Methanobrevibacter
	0.000767	369	648802	Rummeliibacillus		0.000889	355	28895	Thermoanaerobacterium		0.000579	260	33976	Caryophanon
	0.000767	369	2005371	Mangrovihabitans		0.000889	355	29331	Amphibacillus		0.000579	260	93681	Roseateles
	0.000765	368	127	Isosphaera		0.000889	355	704093	Anaerobacillus		0.000579	260	1973275	Massilibacillus
	0.000765	368	2753	Synergistes		0.000889	355	2066475	Parendozoicomonas		0.000577	259	40840	Succiniclasticum
	0.000765	368	364409	Granulibacter		0.000889	355	2678539	Paracnuella		0.000577	259	65496	Actinoalloteichus
	0.000765	368	1541445	Candidatus Phaeomarinobacter		0.000889	355	2723776	Lichenihabitans		0.000577	259	165779	Anaerococcus
	0.000765	368	1617805	Amylibacter		0.000886	354	906	Megasphaera		0.000577	259	1434016	Longimycelium
	0.000765	368	2109263	Abditibacterium		0.000884	353	84565	Sodalis		0.000577	259	2719231	Lacrimispora
	0.000763	367	862	Syntrophomonas		0.000881	352	1930932	Thioflexothrix		0.000575	258	1433995	Cruoricaptor
	0.000763	367	2683599	Paraoceanicella		0.000879	351	256319	Chlorobaculum		0.000573	257	43947	Tolumonas
	0.00076	366	59613	Skermania		0.000879	351	2100741	Oleiharenicola		0.000573	257	1079922	Commensalibacter
	0.00076	366	768650	Thermosporothrix		0.000876	350	53452	Lamprocystis		0.000573	257	1794910	Anaerosporomusa
	0.00076	366	1146865	Rivibacter		0.000874	349	1193515	Snodgrassella		0.00057	256	40544	Sutterella
	0.00076	366	1159323	Macellibacteroides		0.000874	349	2590445	Pelagibaculum		0.00057	256	1522056	Flaviflexus
	0.00076	366	2005380	Mariniblastus		0.000874	349	2767073	Trebonia		0.00057	256	2767073	Trebonia
	0.00076	366	2282741	Desulfofundulus		0.000871	348	907197	Psychrosphaera		0.00057	256	2795779	Rosistilla
	0.000758	365	392332	Geoalkalibacter		0.000871	348	2233801	Ahniella		0.000568	255	1111	Porphyrobacter
	0.000758	365	1861843	Terasakiispira		0.000869	347	45234	Cordyceps		0.000566	254	32014	Iodobacter
	0.000756	364	432330	Tumebacillus		0.000869	347	241192	Thermodesulfatator		0.000566	254	191303	Turicibacter
	0.000756	364	1331051	Candidatus Saccharimonas		0.000869	347	1792303	Sphaerimonospora		0.000566	254	2172004	Lawsonibacter
	0.000756	364	1833962	Actinorugispora		0.000866	346	2812025	Syntrophotalea		0.000564	253	111782	Tolypothrix
	0.000754	363	518733	Microterricola		0.000864	345	2795377	Pelagovum		0.000564	253	1085622	Propioniciclava
	0.000754	363	1501224	Hydrogenispora		0.000861	344	476278	Thiohalospira		0.000564	253	1341013	Litorimicrobium
	0.000754	363	1553903	Oligoflexus		0.000859	343	40544	Sutterella		0.000564	253	1789690	Flaviaesturariibacter
	0.000752	362	1573	Clavibacter		0.000859	343	44258	Caloramator		0.000564	253	1859128	Candidatus Electrothrix
	0.000752	362	29465	Veillonella		0.000856	342	1221209	Methylomarinum		0.000564	253	2812025	Syntrophotalea
	0.000752	362	442430	Coraliomargarita		0.000854	341	1000999	Acidipila		0.000561	252	44	Melittangium
	0.000752	362	444051	Mesoflavibacter		0.000851	340	5800	Eimeria		0.000561	252	182623	Smithella
	0.000752	362	1341118	Luminiphilus		0.000851	340	572511	Blautia		0.000561	252	648800	Solibacillus
	0.00075	361	643949	Ferrithrix		0.000846	338	2304687	Petroclostridium		0.000557	250	1647	Erysipelothrix
	0.00075	361	1182780	Magnetospira		0.000844	337	674734	Alloactinosynnema		0.000557	250	390805	Geosporobacter
	0.000746	359	1924101	Numidum		0.000844	337	1755683	Candidatus Berkiella		0.000555	249	600332	Zavarzinella
	0.000746	359	2767887	Ligilactobacillus		0.000841	336	157226	Jeotgalibacillus		0.000555	249	998014	Cocleimonas
	0.000744	358	43673	Jonesia		0.000841	336	1042315	Armatimonas		0.000555	249	1780299	Anaerosolibacter
	0.000744	358	472054	Leptobacterium		0.000841	336	1434022	Naasia		0.000552	248	186191	Marinithermus
	0.000742	357	252965	Mahella		0.000839	335	85073	Thermochromatium		0.000552	248	295577	Chthoniobacter
	0.000742	357	1400060	Roseibaca		0.000839	335	244127	Anaerotruncus		0.000552	248	407217	Aquitalea
	0.000738	355	84756	Beutenbergia		0.000839	335	885864	Jeongeupia		0.000552	248	2282742	Desulfofarcimen
	0.000738	355	198251	Candidatus Pelagibacter		0.000839	335	1382931	Ardenticatena		0.00055	247	263510	Crocosphaera
	0.000738	355	1303912	Desulfatitalea		0.000839	335	2707020	Aerosticca		0.00055	247	370735	Zhihengliuella
	0.000736	354	265570	Sulfurovum		0.000836	334	644355	Inhella		0.00055	247	1739105	Halopeptonella
	0.000733	353	2320199	Abyssibacter		0.000836	334	2662287	Paenimaribius		0.00055	247	1884429	Salibacterium
	0.000731	352	57495	Dermacoccus		0.000834	333	28048	Acidothermus		0.000548	246	1649	Kurthia
	0.000731	352	121820	Roseinatronobacter		0.000834	333	1129704	Kyrpidia		0.000548	246	1270155	Falsibacillus
	0.000731	352	1647173	Acetobacteroides		0.000831	332	1375	Aerococcus		0.000548	246	2024958	Alkalispirochaeta
	0.000731	352	2036021	Agarilytica		0.000831	332	130795	Crossiella		0.000548	246	2211635	Cognatishimia
	0.000729	351	5159	Ophiostoma		0.000831	332	1096776	Flexivirga		0.000548	246	2211637	Flavimaricola
	0.000729	351	5538	Scytalidium		0.000831	332	1608457	Aestuariivita		0.000546	245	442527	Scopulibacillus
	0.000729	351	291178	Subsaximicrobium		0.000831	332	1870884	Clostridioides		0.000546	245	882379	Aliagarivorans
	0.000727	350	87171	Natronohydrobacter		0.000829	331	512381	Acidisoma		0.000546	245	2709686	Novosphingopyxis
	0.000725	349	1163	Anabaena		0.000829	331	1760987	Methylomagnum		0.000544	244	131079	Limnobacter
	0.000725	349	29849	Gaeumannomyces		0.000829	331	2717339	Rhabdaerophilum		0.000544	244	166484	Caminicella
	0.000725	349	44937	Achromatium		0.000826	330	81682	Methylovorus		0.000544	244	201096	Alicycliphilus
	0.000725	349	1502725	Effusibacillus		0.000826	330	1221880	Psychrobacillus		0.000544	244	1930791	Aureibacillus
	0.000723	348	1857014	Tamilnaduibacter		0.000826	330	1433999	Domibacillus		0.000541	243	518733	Microterricola
	0.000723	348	2304687	Petroclostridium		0.000826	330	2767206	Candidatus Reconcilibacillus		0.000541	243	1860077	Sulfuriflexus
	0.000723	348	2600304	Baekduia		0.000821	328	500577	Nesiotobacter		0.000541	243	1911577	Oryzomicrobium
	0.000721	347	262406	Thermobaculum		0.000816	326	74721	Stachybotrys		0.000541	243	2804673	Cypionkella
	0.000721	347	697025	Hoyosella		0.000816	326	1789690	Flaviaesturariibacter		0.000539	242	1652133	Halobacteriovorax
	0.000721	347	1679002	Candidatus Methylopumilus		0.000814	325	204473	Angulomicrobium		0.000539	242	2814446	Roseiconus
	0.000721	347	2713642	Methylicorpusculum		0.000814	325	397456	Gulbenkiania		0.000537	241	44937	Achromatium
	0.000721	347	2806742	Bailinhaonella		0.000814	325	400947	Deefgea		0.000537	241	2501796	Natrarchaeobius
	0.000719	346	702	Plesiomonas		0.000814	325	667112	Lutispora		0.000535	240	1434019	Mameliella
	0.000719	346	1849551	Cephaloticoccus		0.000814	325	1434024	Natronoflexus		0.000532	239	53452	Lamprocystis
	0.000717	345	436357	Thalassococcus		0.000814	325	1553903	Oligoflexus		0.000532	239	232523	Hylemonella
	0.000717	345	1330547	Kosakonia		0.000811	324	192992	Thermoleophilum		0.000532	239	995014	Fontibacillus
	0.000717	345	1562565	Pyrinomonas		0.000811	324	907202	Rubricoccus		0.000532	239	2282743	Desulfohalotomaculum
	0.000717	345	1647190	Aquibacillus		0.000811	324	2675233	Metabacillus		0.00053	238	2147	Acholeplasma
	0.000715	344	446680	Eudoraea		0.000811	324	2756134	Paenactinomyces		0.00053	238	2370	Xylella
	0.000715	344	704093	Anaerobacillus		0.000809	323	846	Oxalobacter		0.00053	238	309512	Dinoroseobacter
	0.000715	344	1647181	Allonocardiopsis		0.000806	322	57665	Sulfurospirillum		0.00053	238	1129704	Kyrpidia
	0.000713	343	66862	Ammoniphilus		0.000804	321	40136	Oligotropha		0.00053	238	1434010	Jatrophihabitans
	0.000713	343	79818	Kernia		0.000804	321	249523	Aestuariibacter		0.00053	238	1635148	Sanguibacteroides
	0.000713	343	1905726	Paludifilum		0.000804	321	257820	Kerstersia		0.00053	238	2803845	Usitatibacter
	0.000711	342	45669	Salinicoccus		0.000804	321	1795639	Aquisalinus		0.000528	237	186475	Kouleothrix
	0.000711	342	215249	Acaromyces		0.000801	320	1649508	Thermorudis		0.000528	237	203697	Derxia
	0.000711	342	1434024	Natronoflexus		0.000799	319	29465	Veillonella		0.000528	237	1240886	Oculatella
	0.000709	341	1158	Oscillatoria		0.000799	319	2172823	Sansalvadorimonas		0.000526	236	121038	Ferrimicrobium
	0.000706	340	98402	Drechmeria		0.000796	318	1070	Rhodopila		0.000526	236	1120752	Nodosilinea
	0.000704	339	355929	Yonghaparkia		0.000796	318	2717	Cardiobacterium		0.000526	236	2747271	Calidithermus
	0.000702	338	2038244	Agaribacterium		0.000796	318	5820	Plasmodium		0.000524	235	1663717	Herbinix
	0.0007	337	1606872	Flavimarina		0.000796	318	44937	Achromatium		0.000521	234	1042315	Armatimonas
	0.000698	336	288793	Salinimonas		0.000796	318	54304	Planktothrix		0.000519	233	184869	Varibaculum
	0.000698	336	1029631	Amnibacterium		0.000796	318	1077886	Thermanaerothrix		0.000519	233	266808	Thalassobacter
	0.000698	336	2767073	Trebonia		0.000794	317	848	Fusobacterium		0.000519	233	433923	Pseudacidovorax
	0.000696	335	445670	Thiohalophilus		0.000794	317	85043	Williamsia		0.000519	233	1029631	Amnibacterium
	0.000696	335	762296	Methylovulum		0.000794	317	263066	Malikia		0.000519	233	1914026	Marimonas
	0.000694	334	29828	Lipomyces		0.000791	316	48558	Pyricularia		0.000519	233	2036025	Pontibacterium
	0.000694	334	200670	Crenothrix		0.000786	314	882379	Aliagarivorans		0.000519	233	2800082	Alkalicaulis
	0.000694	334	2768684	Terricaulis		0.000786	314	1649468	Melaminivora		0.000517	232	227979	Jeotgalicoccus
	0.000692	333	1190	Fischerella		0.000786	314	1940395	Caenibacillus		0.000517	232	1348611	Vallitalea
	0.000692	333	1649474	Nibribacter		0.000784	313	85273	Rhodothalassium		0.000517	232	2685927	Tardibacter
	0.000692	333	1812772	Pseudomassariella		0.000781	312	1522056	Flaviflexus		0.000515	231	57495	Dermacoccus
	0.000692	333	2094023	Glaesserella		0.000779	311	2202177	Candidatus Methyloumidiphilus		0.000515	231	112008	Ignatzschineria
	0.00069	332	90372	Thiomargarita		0.000776	310	427077	Salsuginibacillus		0.000515	231	381430	Panacagrimonas
	0.00069	332	160800	Methylosarcina		0.000776	310	660628	Insolitispirillum		0.000515	231	556178	Humibacillus
	0.00069	332	648800	Solibacillus		0.000774	309	64	Herpetosiphon		0.000515	231	1765682	Acidibacillus
	0.00069	332	1434015	Limimonas		0.000774	309	44000	Caldicellulosiruptor		0.00051	229	2251	Haloferax
	0.00069	332	1960084	Rodentibacter		0.000774	309	160800	Methylosarcina		0.000508	228	745364	Luteipulveratus
	0.00069	332	2027529	Cumulibacter		0.000774	309	754249	Luteimicrobium		0.000508	228	1543703	Desulfuribacillus
	0.000688	331	56433	Couchioplanes		0.000774	309	1005722	Phormidesmis		0.000508	228	2304693	Pseudoclostridium
	0.000688	331	2034843	Aquaticitalea		0.000774	309	1434001	Extensimonas		0.000506	227	758601	Deinobacterium
	0.000686	330	5583	Exophiala		0.000774	309	1565313	Methyloprofundus		0.000506	227	1521255	Candidatus Paracaedibacter
	0.000686	330	82986	Tatumella		0.000774	309	2682247	Pseudorivibacter		0.000503	226	160800	Methylosarcina
	0.000686	330	1792291	Marinagarivorans		0.000769	307	133925	Olsenella		0.000503	226	472058	Schumannella
	0.000686	330	1860077	Sulfuriflexus		0.000769	307	1343556	Hazenella		0.000503	226	1017280	Pseudoflavonifractor
	0.000684	329	2222	Methanothrix		0.000766	306	1912215	Acidipropionibacterium		0.000503	226	2795605	Aureliella
	0.000684	329	208447	Oceanithermus		0.000763	305	2173855	Marinitenerispora		0.000501	225	2044	Pimelobacter
	0.000684	329	1649508	Thermorudis		0.000761	304	2212691	Thiolinea		0.000501	225	136491	Atopobacter
	0.000679	327	1203	Scytonema		0.000758	303	186829	Agitococcus		0.000501	225	1538466	Rhizocola
	0.000679	327	244364	Methylohalobius		0.000758	303	2494209	Capsulimonas		0.000501	225	1612198	Asinibacterium
	0.000677	326	54304	Planktothrix		0.000756	302	139331	Denitromonas		0.000501	225	2663134	Pseudogemmobacter
	0.000677	326	57499	Kytococcus		0.000756	302	156885	Thioflavicoccus		0.000501	225	2692417	Ktedonosporobacter
	0.000677	326	1970191	Salinivirga		0.000756	302	1495041	Thermopetrobacter		0.000499	224	61593	Thiorhodovibrio
	0.000677	326	2582836	Desulfohalovibrio		0.000756	302	1608298	Thiolapillus		0.000497	223	58120	Planotetraspora
	0.000677	326	2812025	Syntrophotalea		0.000753	301	511678	Aliivibrio		0.000497	223	1246635	Desulfamplus
	0.000675	325	561554	Zeaxanthinibacter		0.000753	301	1907535	Candidatus Thiosymbion		0.000497	223	1918540	Muribaculum
	0.000675	325	1897649	Pistricoccus		0.000753	301	1940143	Dankookia		0.000497	223	1940407	Candidatus Vecturithrix
	0.000673	324	1434030	Phytomonospora		0.000751	300	115780	Desulfotignum		0.000497	223	2201379	Kandeliimicrobium
	0.000673	324	2494209	Capsulimonas		0.000751	300	1434015	Limimonas		0.000495	222	1370	Marinococcus
	0.000671	323	292636	Thermoflavimicrobium		0.000751	300	1911577	Oryzomicrobium		0.000495	222	1506553	Lachnoclostridium
	0.000671	323	2813804	Paremcibacter		0.000748	299	281119	Candidatus Amoebophilus		0.000492	221	239934	Akkermansia
	0.000669	322	613121	Smaragdicoccus		0.000748	299	2738399	Parasedimentitalea		0.000492	221	286130	Sulfuricurvum
	0.000669	322	1548510	Microbacter		0.000746	298	331654	Alkalibacillus		0.000492	221	596495	Sciscionella
	0.000669	322	2419833	Candidatus Ozemobacter		0.000743	297	37991	Xylaria		0.000492	221	1470540	Jeotgalibaca
	0.000669	322	2800682	Paraurantiacibacter		0.000743	297	1434013	Labedaea		0.000492	221	2804525	Lichenicola
	0.000667	321	5320	Pleurotus		0.000743	297	1548510	Microbacter		0.00049	220	139331	Denitromonas
	0.000667	321	82976	Buttiauxella		0.000738	295	1047	Chromatium		0.00049	220	1434008	Hasllibacter
	0.000667	321	299261	Tateyamaria		0.000738	295	102106	Collinsella		0.00049	220	1565532	Rouxiella
	0.000667	321	2699295	Embleya		0.000738	295	222991	Alkanindiges		0.00049	220	2792240	Thiospirochaeta
	0.000665	320	127457	Thiobaca		0.000738	295	1278221	Auraticoccus		0.000488	219	35836	Desulfacinum
	0.000665	320	393029	Desulfurispirillum		0.000738	295	2109263	Abditibacterium		0.000488	219	397275	Andreprevotia
	0.000665	320	1195526	Gryllotalpicola		0.000736	294	1283313	Alloprevotella		0.000488	219	748770	Dolichospermum
	0.000665	320	2805645	Pedococcus		0.000733	293	262	Francisella		0.000488	219	1406885	Aliiglaciecola
	0.000663	319	41879	Pycnococcus		0.000733	293	42837	Ammonifex		0.000488	219	2175957	Ruficoccus
	0.000661	318	776	Coxiella		0.000733	293	49184	Kineosporia		0.000486	218	307506	Raphidocelis
	0.000661	318	396388	Aestuariimicrobium		0.000733	293	84756	Beutenbergia		0.000486	218	1609958	Confluentimicrobium
	0.000659	317	1573407	Paradevosia		0.000733	293	2250122	Candidatus Bipolaricaulis		0.000483	217	40413	Desulforhopalus
	0.000659	317	2772198	Sulfurimicrobium		0.000731	292	2811435	Candidatus Ordinivivax		0.000483	217	359407	Methylotenera
	0.000657	316	2692382	Gudongella		0.000726	290	33024	Phascolarctobacterium		0.000483	217	1303912	Desulfatitalea
	0.000655	315	265980	Alkalimonas		0.000726	290	293136	Desulfitibacter		0.000483	217	2813041	Vannielia
	0.000655	315	984996	Mobilicoccus		0.000721	288	83400	Roseospirillum		0.000481	216	392735	Uliginosibacterium
	0.000655	315	1780190	Izhakiella		0.000721	288	289201	Pontibacillus		0.000481	216	442430	Coraliomargarita
	0.000655	315	2808942	Fluviibacter		0.000718	287	230666	Chitinibacter		0.000481	216	2767887	Ligilactobacillus
	0.000652	314	482460	Sediminibacillus		0.000718	287	300264	Silvimonas		0.000479	215	1243	Leuconostoc
	0.000652	314	666508	Phycisphaera		0.000718	287	2813788	Litchfieldia		0.000479	215	545865	Calditerrivibrio
	0.000652	314	1759396	Marivivens		0.000716	286	1769746	Pseudobacteriovorax		0.000479	215	1124625	Stakelama
	0.000652	314	2035712	Guyparkeria		0.000713	285	32636	Halothermothrix		0.000479	215	1156392	Pseudokineococcus
	0.000652	314	2675233	Metabacillus		0.000713	285	1647173	Acetobacteroides		0.000477	214	5723	Tritrichomonas
	0.00065	313	53387	Friedmanniella		0.000713	285	1843210	Anaerocolumna		0.000475	213	2676837	Desertihabitans
	0.000648	312	2795776	Calycomorphotria		0.000711	284	162289	Peptoniphilus		0.000472	212	5506	Fusarium
	0.000646	311	538	Eikenella		0.000711	284	669368	Coleofasciculus		0.000472	212	447237	Frondihabitans
	0.000646	311	28236	Petrotoga		0.000708	283	155977	Acaryochloris		0.000472	212	2035349	Oceanispirochaeta
	0.000646	311	97095	Eutypa		0.000708	283	262406	Thermobaculum		0.000472	212	2802295	Cupidesulfovibrio
	0.000644	310	32636	Halothermothrix		0.000708	283	1866954	Varunaivibrio		0.00047	211	1158	Oscillatoria
	0.000644	310	1511750	Jhaorihella		0.000706	282	129957	Carboxydothermus		0.00047	211	82802	Trichococcus
	0.000644	310	1930932	Thioflexothrix		0.000706	282	282198	Nereida		0.00047	211	450526	Trichocoleus
	0.000642	309	2759736	Lacticaseibacillus		0.000706	282	1434047	Spinactinospora		0.00047	211	698776	Cellulosilyticum
	0.000642	309	2774146	Frigoriglobus		0.000703	281	1649503	Terrimicrobium		0.00047	211	1655429	Savagea
	0.000636	306	18	Pelobacter		0.000703	281	1742974	Pyruvatibacter		0.00047	211	2662287	Paenimaribius
	0.000636	306	5581	Beauveria		0.000703	281	2651578	Thermoanaerosceptrum		0.000468	210	1960084	Rodentibacter
	0.000636	306	2028344	Ereboglobus		0.000701	280	56433	Couchioplanes		0.000466	209	1253	Pediococcus
	0.000634	305	53945	Octadecabacter		0.000701	280	375673	Paraferrimonas		0.000466	209	1082702	Lonsdalea
	0.000634	305	862261	Caldanaerobius		0.000701	280	450526	Trichocoleus		0.000466	209	1472292	Magnetofaba
	0.000634	305	2740558	Lacisediminihabitans		0.000698	279	702	Plesiomonas		0.000466	209	2027863	Paraphaeobacter
	0.000632	304	130795	Crossiella		0.000698	279	2879	Ectocarpus		0.000463	208	336277	Roseicyclus
	0.000632	304	264147	Millisia		0.000698	279	216851	Faecalibacterium		0.000463	208	1278221	Auraticoccus
	0.000632	304	331971	Thalassobacillus		0.000698	279	253255	Soehngenia		0.000463	208	1914234	Fimbriiglobus
	0.000632	304	1549126	Desulfatiglans		0.000698	279	2026172	Chengkuizengella		0.000463	208	2599625	Candidatus Dormibacter
	0.000627	302	47830	Lachnellula		0.000698	279	2480624	Candidatus Moanabacter		0.000463	208	2656920	Fertoebacter
	0.000627	302	236756	Candidatus Scalindua		0.000698	279	2707015	Amnimonas		0.000463	208	2767358	Mycoplasmopsis
	0.000627	302	1209946	Roseicitreum		0.000696	278	556178	Humibacillus		0.000461	207	1255275	Oceanotoga
	0.000627	302	2175957	Ruficoccus		0.000693	277	1156392	Pseudokineococcus		0.000461	207	2679899	Thalassorhabdomicrobium
	0.000627	302	2707015	Amnimonas		0.000691	276	28263	Arcanobacterium		0.000461	207	2795774	Polystyrenella
	0.000625	301	1331730	Chryseoglobus		0.000691	276	57495	Dermacoccus		0.000459	206	244127	Anaerotruncus
	0.000625	301	1775424	Nioella		0.000691	276	1874625	Lipingzhangella		0.000459	206	471826	Candidatus Desulforudis
	0.000623	300	360528	Pelagibaca		0.000688	275	635	Edwardsiella		0.000459	206	2709671	Saezia
	0.000623	300	2767345	Jongsikchunia		0.000686	274	46468	Orenia		0.000457	205	53244	Desulfonatronovibrio
	0.000621	299	1357	Lactococcus		0.000686	274	65412	Phaeoacremonium		0.000457	205	158848	Moellerella
	0.000621	299	1744881	Sulfuricaulis		0.000683	273	104175	Oscillochloris		0.000457	205	292632	Subdoligranulum
	0.000621	299	2029851	Saonia		0.000683	273	399320	Sphaerochaeta		0.000457	205	907197	Psychrosphaera
	0.000619	298	100883	Coprobacillus		0.000683	273	1649505	Thermocatellispora		0.000457	205	1579476	Candidatus Chloroploca
	0.000619	298	2662142	Oceanibium		0.000681	272	767891	Candidatus Puniceispirillum		0.000457	205	1930924	Haematomicrobium
	0.000615	296	34000	Acidomonas		0.000678	271	1158	Oscillatoria		0.000454	204	32067	Leptotrichia
	0.000615	296	261825	Agarivorans		0.000678	271	1190	Fischerella		0.000454	204	160798	Marinitoga
	0.000613	295	73918	Thermaerobacter		0.000678	271	57479	Microvirgula		0.000454	204	190323	Plantibacter
	0.000613	295	2800684	Parerythrobacter		0.000678	271	1648492	Ascidiaceihabitans		0.000454	204	337004	Microcella
	0.000609	293	42367	Hirsutella		0.000678	271	2759736	Lacticaseibacillus		0.000452	203	2212691	Thiolinea
	0.000609	293	43431	Sphaerosporella		0.000676	270	465	Tatlockia		0.000452	203	2582840	Desulfocurvibacter
	0.000607	292	3087	Scenedesmus		0.000673	269	43673	Jonesia		0.00045	202	468938	Cerasicoccus
	0.000607	292	390805	Geosporobacter		0.000673	269	551208	Chitinilyticum		0.00045	202	1617886	Thiogranum
	0.000607	292	1844015	Pontivivens		0.000671	268	2742598	Limosilactobacillus		0.00045	202	2547964	Parashewanella
	0.000605	291	241409	Geosmithia		0.000668	267	5115	Cryphonectria		0.000448	201	1755683	Candidatus Berkiella
	0.000605	291	292632	Subdoligranulum		0.000668	267	53387	Friedmanniella		0.000448	201	1774278	Aquimixticola
	0.000605	291	370735	Zhihengliuella		0.000666	266	2160	Methanobacterium		0.000448	201	1780190	Izhakiella
	0.000605	291	745153	Umboniibacter		0.000666	266	1705353	Aurantimicrobium		0.000448	201	2795778	Caulifigura
	0.000603	290	67608	Microdochium		0.000663	265	1829937	Longimonas		0.000446	200	179	Leptospirillum
	0.000603	290	216431	Croceibacter		0.000663	265	2694839	Salinibius		0.000446	200	35750	Sporichthya
	0.000603	290	281119	Candidatus Amoebophilus		0.000661	264	40751	Thioploca		0.000446	200	51194	Desulfofustis
	0.000603	290	1912215	Acidipropionibacterium		0.000656	262	1494427	Tepidibacillus		0.000446	200	120212	Subtercola
	0.000603	290	2212691	Thiolinea		0.000653	261	1855405	Longibacter		0.000446	200	146936	Azonexus
	0.0006	289	667113	Actinoallomurus		0.000653	261	1924101	Numidum		0.000446	200	754249	Luteimicrobium
	0.000598	288	5820	Plasmodium		0.000651	260	59	Vitreoscilla		0.000446	200	1549750	Lomentospora
	0.000598	288	1335483	Shimwellia		0.000651	260	117999	Denitrovibrio		0.000446	200	1907535	Candidatus Thiosymbion
	0.000598	288	1931200	Marinibacterium		0.000648	259	96	Gallionella		0.000443	199	1631197	Allosalinactinospora
	0.000598	288	1955420	Silicimonas		0.000648	259	1253	Pediococcus		0.000441	198	123	Pirellula
	0.000598	288	2202177	Candidatus Methyloumidiphilus		0.000648	259	1495649	Thermoflexus		0.000441	198	119979	Thermithiobacillus
	0.000596	287	29526	Syntrophobacter		0.000648	259	2136116	Candidatus Sulfotelmatobacter		0.000441	198	157932	Paucimonas
	0.000596	287	162171	Magnetococcus		0.000646	258	1155934	Marininema		0.000439	197	1064	Rhodocyclus
	0.000596	287	1054211	Sulfuritalea		0.000646	258	1367968	Sinosporangium		0.000439	197	5455	Colletotrichum
	0.000596	287	2800680	Alteriqipengyuania		0.000641	256	91914	Asaia		0.000439	197	233099	Ectothiorhodosinus
	0.000594	286	394505	Salirhabdus		0.000641	256	471824	Haloplasma		0.000439	197	332162	Candidatus Solibacter
	0.000594	286	947525	Miniimonas		0.000638	255	79598	Heliorestis		0.000439	197	417293	Lentimonas
	0.000592	285	202746	Sulfurimonas		0.000638	255	1234605	Gayadomonas		0.000439	197	1914244	Krasilnikoviella
	0.000592	285	1712422	Euryhalocaulis		0.000638	255	1433300	Alteribacillus		0.000439	197	2071601	Thermostaphylospora
	0.000592	285	1920251	Antricoccus		0.000638	255	2794837	Schnuerera		0.000439	197	2751156	Ningiella
	0.00059	284	375673	Paraferrimonas		0.000636	254	394505	Salirhabdus		0.000437	196	91914	Asaia
	0.00059	284	2282743	Desulfohalotomaculum		0.000633	253	857334	Candidatus Dactylopiibacterium		0.000437	196	471824	Haloplasma
	0.000588	283	5146	Sordaria		0.000633	253	935200	Sulfuricella		0.000437	196	1934947	Immundisolibacter
	0.000588	283	577310	Parasutterella		0.000633	253	1434028	Ornatilinea		0.000437	196	2691417	Lacipirellula
	0.000588	283	1649481	Pseudodonghicola		0.000631	252	45989	Methanoculleus		0.000437	196	2712271	Xylanivirga
	0.000584	281	47747	Hyaloscypha		0.000631	252	51194	Desulfofustis		0.000437	196	2721100	Candidatus Heritagella
	0.000584	281	343334	Costertonia		0.000631	252	453229	Desulfarculus		0.000434	195	33024	Phascolarctobacterium
	0.000584	281	1176327	Aureitalea		0.000631	252	1769008	Anoxybacter		0.000432	194	1164863	Enteractinococcus
	0.000584	281	1866954	Varunaivibrio		0.000631	252	2703874	Geomonas (Comamonadaceae)		0.000432	194	1980513	Candidatus Nitrosoglobus
	0.000582	280	44000	Caldicellulosiruptor		0.000628	251	124426	Ustilaginoidea		0.00043	193	28070	Gloeothece
	0.000582	280	1156392	Pseudokineococcus		0.000628	251	252965	Mahella		0.00043	193	53387	Friedmanniella
	0.000582	280	1348911	Coprobacter		0.000628	251	435913	Fodinicola		0.00043	193	300264	Silvimonas
	0.000582	280	2489367	Candidatus Cyclonatronum		0.000628	251	1159323	Macellibacteroides		0.00043	193	1434043	Saliterribacillus
	0.00058	279	427922	Desulfurivibrio		0.000628	251	2689588	Marortus		0.00043	193	2494209	Capsulimonas
	0.00058	279	1961799	Lacunisphaera		0.000623	249	5723	Tritrichomonas		0.00043	193	2767206	Candidatus Reconcilibacillus
	0.000578	278	75984	Mannheimia		0.000623	249	745364	Luteipulveratus		0.000428	192	413496	Cronobacter
	0.000578	278	137583	Thalassomonas		0.000623	249	1763555	Risungbinella		0.000426	191	1486725	Anaerobacterium
	0.000578	278	762551	Jejuia		0.000623	249	1775176	Corallincola		0.000426	191	1648520	Conyzicola
	0.000576	277	2902	Emiliania		0.000623	249	2547964	Parashewanella		0.000426	191	1742986	Fluviicoccus
	0.000576	277	32014	Iodobacter		0.000621	248	2723	Hirschia		0.000423	190	846	Oxalobacter
	0.000576	277	336277	Roseicyclus		0.000621	248	57499	Kytococcus		0.000423	190	256730	Volucribacter
	0.000573	276	2750657	Pontiella		0.000621	248	651660	Paenisporosarcina		0.000423	190	286801	Segniliparus
	0.000569	274	28048	Acidothermus		0.000618	247	2902	Emiliania		0.000423	190	338191	Nitrosopumilus
	0.000569	274	58122	Spirillospora		0.000618	247	40413	Desulforhopalus		0.000423	190	1649455	Halopolyspora
	0.000569	274	218204	Garciella		0.000618	247	583360	Umezawaea		0.000421	189	57499	Kytococcus
	0.000569	274	2571199	Tengunoibacter		0.000618	247	1052105	Purpureocillium		0.000421	189	206664	Desulfonauticus
	0.000567	273	89523	Rubrimonas		0.000616	246	418453	Desulfovirgula		0.000421	189	1912215	Acidipropionibacterium
	0.000567	273	414715	Actinospica		0.000613	245	1857011	Lysinibacter		0.000419	188	271087	Geopsychrobacter
	0.000567	273	1120752	Nodosilinea		0.000613	245	2754714	Candidatus Hakubanella		0.000419	188	427925	Dethiobacter
	0.000565	272	1608298	Thiolapillus		0.000611	244	947525	Miniimonas		0.000419	188	683756	Kinneretia
	0.000565	272	1648520	Conyzicola		0.000611	244	1742992	Paenarthrobacter		0.000419	188	2125981	Pseudobizionia
[truncated: 2,378 more rows]

## Sheet: Table S6
Table S6: Taxonomic identification of Terra Fértil (TF), Lipor (LP) and Gintegral (GN) samples at species level.
[truncated: 14,938 more rows]

[truncated: 3 more sheets: Table S7, Table S8, Table S9]
